# Supplementary material for: Differential expression of small RNAs under chemical stress and fed-batch fermentation in E. coli
Source: BMC Genomics. 2015 Dec 10;16:1051. doi: 10.1186/s12864-015-2231-8 (PMC4676190; doi:10.1186/s12864-015-2231-8)
Supplement: Supplementary file 1 — RNA sequencing information. (XLSX 11 kb) [file 12864_2015_2231_MOESM1_ESM.xlsx]

## Sheet: Sheet1
Differential Expression of small RNAs under chemical stress and fed-batch fermentation in E. coli
Additional File 1: RNA sequencing information
	High cell density fermentation					Chemical stress					Fermentation and chemical stress libraries combined
	Sample	Total reads	sRNA reads			Sample	Total reads	sRNA reads				Total reads	sRNA reads
	Fermentation.1 batch	4017203	869300			Acetate.1	4758142	719832			Fermentation libraries	73816223	21459621
	Fermentation.1 fedbatch.a	4170237	962868			Acetate.2	9011785	1745696			Chemical stress libraries	143357654	19206367
	Fermentation.1 fedbatch.b	4571106	998455			Acetate.3	5073683	864056			Total	217173877	40665988
	Fermentation.1 fedbatch.c	4286273	1165028			Butanediol.1	2730113	383872
	Fermentation.1 fedbatch.d	3809706	800970			Butanediol.2	4785858	649638
	Fermentation.1 transition.a	4398825	725689			Butanediol.3	4465378	738249
	Fermentation.1 transition.b	3720117	490798			Butanol.1	4190103	725380
	Fermentation.1 stationary.a	3766273	613975			Butanol.2	3602440	702479
	Fermentation.1 stationary.b	4568428	673027			Butanol.3	4012455	617526
	Fermentation.2 batch	5279470	1806050			Butyrolactone.1	2770561	353977
	Fermentation.2 fedbatch.a	4187492	959715			Butyrolactone.2	3833321	534591
	Fermentation.2 fedbatch.b	1810967	909028			Butyrolactone.3	3976360	590116
	Fermentation.2 fedbatch.c	2790627	763128			Control.1	3013373	339210
	Fermentation.2 fedbatch.d	5120006	1762865			Control.2	3364291	332366
	Fermentation.2 fedbatch.e	4624028	2135795			Control.3	3884161	371994
	Fermentation.2 transition	3594655	1820933			Decanoic.1	5049561	435666
	Fermentation.2 stationary.a	4687562	1667644			Furfural.1	3092060	315286
	Fermentation.2 stationary.b	4413248	2334353			Furfural.2	5100407	784383
	Average pr sample	4.1009e+06	1.1922e+06			Furfural.3	4577940	557583
	Total reads	73816223	21459621			Geraniol.1	3718782	334584
						Geraniol.2	5275459	679038
						Geraniol.3	6455928	598478
						Itaconic.1	4086432	493374
						Levulinic.1	2941061	323535
						Levulinic.2	2281814	363059
						Levulinic.3	5026783	765659
						Serine.1	2918362	245144
						Serine.2	4554284	706198
						Serine.3	5199089	522850
						Succinic.1	2782538	455272
						Succinic.2	4409913	616468
						Succinic.3	7076356	697917
						Threonine.1	5338861	642891
						Average pr sample	4.34417e+06	582011
						Total reads	143357654	19206367
