# Supplementary material for: Differential expression of small RNAs under chemical stress and fed-batch fermentation in E. coli
Source: BMC Genomics. 2015 Dec 10;16:1051. doi: 10.1186/s12864-015-2231-8 (PMC4676190; doi:10.1186/s12864-015-2231-8)
Supplement: Supplementary file 2 — Novel intergenic small RNAs detected in this study. (XLSX 130 kb) [file 12864_2015_2231_MOESM2_ESM.xlsx]

## Sheet: Differential expression
Differential Expression of small RNAs under chemical stress and fed-batch fermentation in E. coli
Additional File 2: Novel intergenic small RNAs detected in this study
Name:	Assigned name of novel sRNAs, starting with ES and sequentially numbered according to chromosome position
Start:	Start coordinate of sRNA in E. coli K-12 MG1655 genome (NC_000913.2)
End:	End coordinate of sRNA in E. coli K-12 MG1655 genome (NC_000913.2)
Length:	Length of sRNA
Strand:	Strand location of sRNA. (For seven sRNAs transcription occurs in both directions which is denoted as "+/-")
Total MEV:	Cumulative Mean Expression Value of sRNA (Number of total reads for both fermentation and chemical stress libraries mapping to sRNA region normalized according to sRNA length by division with length)
Columns with chemical stress compounds denote significant differential expression of sRNA during chemical stress with each partical chemical. Number indicates differential expression.
If >1 the sRNA is significantly upregulated, if <1 the sRNA is significantly downregulated, if blank the sRNA does not display significant differential expression.
High cell density fermentation columns (last four columns) indicate differential expression of the sRNA during high cell density fermentation. Four phases were present during fermentation, batch, fedbatch, transition and stationary and four comparisons are presented.
Number indicates differential expression in the first listed condition compared to the second listed condition (i.e. fedbatch for the "fedbatch vs. batch" column).
If >1 the sRNA is significantly upregulated in the first condition, if <1 the sRNA is significantly downregulated in the first condition, if blank the sRNA does not display significant differential expression.
Name	Start	End	Length	Strand	Total MEV	Butanol	Butyrolactone	Butanediol	Furfural	Decanoic acid	Geraniol	Acetate	Itaconic acid	Levulinic acid	Succinic acid	Serine	Threonine	Fed Batch vs. Batch	Transition vs. Batch	Stationary vs. Batch	Stationary vs. Transition
ES001	17306	17390	85	-	3.37959
ES002	20573	20678	106	-	12.0919
ES003	29551	29603	53	+	78.4171	0.0422083	0.0257593	0.202564	0.111988			0.329328							0.00428501	0.00751907
ES004	58262	58317	56	+	4.1852
ES005	59357	59428	72	+	3.68476
ES006	70228	70300	73	+	1.5032
ES007	89284	89333	50	+	1.13396
ES008	89350	89575	226	+	12.5673														0.189597	0.316426
ES009	121694	121772	79	+	3.32326
ES010	248173	248252	80	+	9.54317
ES011	248270	248340	71	-	50.0543
ES012	271437	271742	306	+	6.41356
ES013	276880	276924	45	+	38.5724							0.463907
ES014	279987	280043	57	+	2.45087
ES015	302922	303063	142	+	5.99921				0.376896
ES016	323843	323918	76	-	5.96044
ES017	330815	330867	53	+	10.6733
ES018	331270	331462	193	+	6.22765	0.188331			0.200156									0.217766	0.0370884	0.0761848
ES019	344233	344356	124	+	7.52035															5.4779
ES020	353818	353879	62	+	5.88574
ES021	374145	374564	420	+	44.2673			1.75414
ES022	376564	376755	192	-	404.825
ES023	395606	395811	206	+	5.53991
ES024	410315	410394	80	-	162.612															4.87638
ES025	437392	437508	117	-	54.6371
ES026	440659	440769	111	-	10.0048
ES027	451126	451228	103	+	3.43041
ES028	522063	522164	102	-	4.78973
ES029	529245	529307	63	+	30.1359														0.351609	0.253357
ES030	579363	579421	59	-	1.61115
ES031	583689	583777	89	+	4.6009		3.98232
ES032	609340	609443	104	-	96.3949				1.77715
ES033	623899	623950	52	-	6.78681								5.6175		6.46577
ES034	707026	707203	178	+	40.6156
ES035	714544	714589	46	-	123.767
ES036	740211	740253	43	+	110.931	0.331679	0.414681	0.467591	0.386192			0.434602	0.334746	0.3894	0.429093	0.436529
ES037	770321	770586	266	+	8.30746	9.41246		2.18853											4.6968	4.40489
ES038	781060	781139	80	-	7.27945	0.156087		0.104493
ES039	805016	805075	60	-	9.18629
ES040	805109	805169	61	-	26.9909		0.415247								0.344876
ES041	812454	812523	70	+	3.98498
ES042	837296	837399	104	+	2.62807
ES043	844821	844893	73	-	61.4012
ES044	914299	914414	116	+	36.5127
ES045	914450	914514	65	-	5.17126
ES046	915373	915455	83	-	17.3029														46.7295	21.5221
ES047	931573	931652	80	+	75.3947	0.583926	0.391028								0.522758				0.227453	0.140945
ES048	960303	960383	81	+	2.92016
ES049	986407	986465	59	+	2.29375
ES050	986512	986616	105	+	4.33847
ES051	1019525	1019618	94	+	26.153														10.0219	7.31575
ES052	1080239	1080441	203	+	14.1043				0.480865
ES053	1096078	1096234	157	+	11.8016				0.39571
ES054	1096385	1096444	60	-	15.6699
ES055	1096566	1096625	60	-	17.2172
ES056	1102475	1102566	92	-	26.0494	3.17784	5.78455	4.94381	3.16828			2.83582						4.11855	5.27895	5.33168
ES057	1108411	1108465	55	-	1.02858
ES058	1200455	1200599	145	-	124.257														2.59878	2.69934
ES059	1228530	1228604	75	+	4.81946
ES060	1255808	1255882	75	+	12.1923
ES061	1269309	1269421	113	+	5.81343	2.79518													2.82014	3.06579
ES062	1276948	1277023	76	-	6.58459
ES063	1285933	1286048	116	-	150.352
ES064	1286111	1286226	116	-	24.1884
ES065	1293490	1293617	128	+	5.19839
ES066	1297425	1297532	108	-	6.47827										0.271697
ES067	1297711	1297757	47	+	2.07793
ES068	1308398	1308453	56	+	6.2397	4.86067				6.40109
ES069	1324724	1324833	110	+	15.8487															0.413222
ES070	1332857	1332971	115	-	8.46989														7.37436	4.91047
ES071	1333515	1333720	206	+	9.18353
ES072	1357341	1357440	100	-	2.85849
ES073	1360558	1360620	63	+	2.87903
ES074	1380889	1380940	52	+	5.03641
ES075	1390946	1391039	94	-	1.25784
ES076	1416430	1416494	65	-	3.02986
ES077	1416588	1416650	63	-	5.54076														5.01302	4.89106
ES078	1421676	1421757	82	-	3.6575		3.19449
ES079	1432645	1432830	186	+	3.7325										0.308835
ES080	1433695	1433779	85	+	2.52984
ES081	1524176	1524246	71	-	2.37868
ES082	1568523	1568615	93	+	5.84683														3.83404	5.56624
ES083	1577554	1577601	48	+	3.91696
ES084	1584707	1584798	92	-	3.04298
ES085	1630738	1630950	213	+	14.7913		2.11973	2.25999	3.04695			2.3378
ES086	1638818	1638913	96	+	5.70391		0.329787		0.350462			0.382525
ES087	1639131	1639194	64	-	1.91829
ES088	1640260	1640363	104	+	9.36868
ES089	1647275	1647393	119	+	6.44446
ES090	1647478	1647577	100	+	1.46202		29.6922
ES091	1671651	1671802	152	-	13.0627		0.462187		0.366509										0.244096	0.158453
ES092	1686482	1686558	77	+	4.63075
ES093	1753299	1753373	75	+	6.79364
ES094	1755247	1755392	146	-	12.8923
ES095	1756780	1756883	104	-	17.8236							2.35316								4.9954
ES096	1762606	1762705	100	+	4.70121
ES097	1766783	1766906	124	+	22.7136
ES098	1814204	1814245	42	+	342.236	0.317621	0.27029	0.33329	0.132579
ES099	1814260	1814394	135	-	33.2475
ES100	1823819	1823902	84	+	3.06734
ES101	1831315	1831395	81	-	3.37962
ES102	1891894	1892010	117	+	5.05655
ES103	1903486	1903650	165	+	7.9121														0.138217	0.10236
ES104	1934396	1934492	97	+	4.68513	3.54461	4.18636	3.18243							3.45331
ES105	1934498	1934549	52	-	4.75916
ES106	1998441	1998492	52	-	6.89126				0.206622
ES107	2041081	2041205	125	+	139.675				5.34131											0.411626
ES108	2063887	2063988	102	-	9.35501
ES109	2076377	2076543	167	+	4.76664
ES110	2087780	2087927	148	-	13.7986															0.390786
ES111	2137627	2137705	79	-	23.1851														3.73471	3.01902
ES112	2141042	2141146	105	-	3.63062
ES113	2144646	2144712	67	+	6.33581
ES114	2151471	2151523	53	-	10.1583														5.14802	6.1283
ES115	2151796	2151849	54	-	5.50502
ES116	2190904	2190992	89	+	3.42359
ES117	2202424	2202505	82	+	176.104
ES118	2212720	2212810	91	+	2.33767
ES119	2224415	2224500	86	-	13.257
ES120	2227223	2227366	144	+	6.11857										3.63449
ES121	2257510	2257726	217	+	36.4138		1.90801	2.77371										3.74324	10.1083	8.52343
ES122	2264125	2264208	84	-	1.48686
ES123	2289179	2289354	176	+	233.846
ES124	2314886	2314939	54	+	379.076															2.80559
ES125	2345272	2345349	78	+	57.1362		1.85376		2.11225
ES126	2403252	2403398	147	-	56.4878	1.84672
ES127	2403518	2403641	124	+	7.19866							0.302907			0.367432
ES128	2428901	2429012	112	-	23.0971
ES129	2438159	2438258	100	-	17.5443															0.227895
ES130	2454016	2454120	105	-	6.77183
ES131	2462181	2462235	55	+	2.11534
ES132	2468488	2468687	200	-	225.75										0.41612
ES133	2493515	2493643	129	+	12.3714															0.2595
ES134	2494660	2494745	86	-	1.79647
ES135	2519560	2519612	53	-	7.85447
ES136	2530282	2530381	100	-	4.76363
ES137	2558923	2559079	157	-	3.22739		6.60866
ES138	2559091	2559192	102	+	2.79489
ES139	2651377	2651477	101	-	10.4975
ES140	2651557	2651650	94	-	4.61192
ES141	2651700	2651800	101	-	30.5685															0.355049
ES142	2662270	2662329	60	-	1.48522
ES143	2723893	2724045	153	+	42.0055		1.86008	1.91649							0.522797			3.88756		4.63146
ES144	2769799	2769998	200	+	11.5729														0.369951	0.387426
ES145	2773243	2773371	129	-	3.84984
ES146	2773274	2773390	117	-	4.26293
ES147	2773400	2773550	151	+	11.7614															2.41396
ES148	2773410	2773517	108	+	9.40591															2.75118
ES149	2776025	2776118	94	+	2.15534
ES150	2786684	2786848	165	-	3.10352															6.03162
ES151	2802530	2802620	91	+	67.2044		8.49453	3.32303						2.72606
ES152	2802619	2802779	161	-	7.47675				0.329692				7.26663		3.41624
ES153	2815670	2815689	20	+/-	394.23	0.337662	0.386405
ES154	2816809	2816924	116	+	3.43152
ES155	2876203	2876324	122	-	5.28126
ES156	2898360	2898380	21	-	2.73699
ES157	2898526	2898577	52	+	32.9714														23.5351	8.86878
ES158	2901399	2901617	219	-	9.6841													3.83378	3.59438	6.53337
ES159	2902384	2902596	213	-	7.06502															2.51737
ES160	2967133	2967304	172	+	7.14014			2.35028	0.286565
ES161	2998046	2998108	63	-	1.82221
ES162	3013815	3013914	100	+/-	0.799848
ES163	3040346	3040465	120	+	53.5664	1.98334			1.80996
ES164	3055076	3055133	58	+	7.38833
ES165	3071750	3071770	21	-	3.15274
ES166	3091941	3091991	51	+	2.28636
ES167	3097620	3097701	82	+	7.90237
ES168	3100907	3101006	100	+	2.81266
ES169	3112407	3112481	75	+	20.62	2.17648
ES170	3119349	3119648	300	+	36.6321														3.45116	7.2298
ES171	3148644	3148701	58	+	36.6476	0.447216									1.97065
ES172	3150105	3150193	89	-	1.12168		27.7439
ES173	3154543	3154606	64	+	26.9912	2.88267		2.3609	14.5766			0.382393				0.332246
ES174	3161530	3161587	58	-	4.49611
ES175	3181360	3181610	251	-	16.6933	0.393894
ES176	3201193	3201324	132	+	46.7746
ES177	3243026	3243081	56	+	2.09019
ES178	3267867	3267921	55	+	44.7877									0.219298
ES179	3279723	3279785	63	-	7.01328
ES180	3295030	3295119	90	-	22.469	0.444554	0.162093	0.345238						1.95553	0.467227
ES181	3316194	3316397	204	-	1536.92
ES182	3319933	3320056	124	+	3.09598
ES183	3328447	3328513	67	-	39.4773
ES184	3334895	3334984	90	-	14.2348	3.82964
ES185	3352084	3352249	166	+	12.3953			0.518065
ES186	3365669	3365793	125	-	36.8312		2.25634								2.16559				4.88673	4.96523
ES187	3375624	3375698	75	+	2.09266
ES188	3390213	3390252	40	-	258.707							1.90052
ES189	3390304	3390338	35	-	18.2066
ES190	3390395	3390443	49	-	328.706
ES191	3494904	3494965	62	+	7.24344		5.86612
ES192	3497322	3497418	97	-	3.70555
ES193	3517263	3517403	141	-	25.8821	0.271873	0.358275		0.412413										0.129239	0.121537
ES194	3523470	3523587	118	-	11.1783	0.378416													0.314899
ES195	3537855	3537949	95	-	8.50791
ES196	3550827	3550944	118	-	5.6426														12.0235	9.98881
ES197	3561552	3561640	89	+	45.4716	1.72717														2.61226
ES198	3561641	3561771	131	-	102.602
ES199	3590474	3590654	181	+	66.6931	0.629957
ES200	3623548	3623664	117	+	9.12398												3.6156
ES201	3628870	3628952	83	-	409.36				0.507611										0.229695	0.137034
ES202	3635447	3635508	62	+	2.0428
ES203	3649206	3649271	66	-	4.57187
ES204	3655616	3655692	77	-	2.91741
ES205	3657034	3657105	72	+	627.528				0.238642	11.4281		6.38877								9.85784
ES206	3663955	3664065	111	+	3.5973
ES207	3698267	3698334	68	+	3.39808
ES208	3703913	3704008	96	-	334.396										0.558513
ES209	3706081	3706177	97	+	2.79598		5.33921
ES210	3718407	3718469	63	+	1.81145
ES211	3737609	3737663	55	-	1.44939		26.8245
ES212	3752830	3752890	61	-	4.47429
ES213	3754569	3754687	119	-	35.9352
ES214	3779058	3779172	115	+	7.4384
ES215	3788189	3788300	112	+	3.26422		5.40836
ES216	3806201	3806307	107	-	7.24007
ES217	3904611	3904780	170	-	25.845		0.271953												75.1982	33.0538
ES218	3923868	3923926	59	+	2.45676
ES219	3957932	3958003	72	-	87.9953
ES220	4010909	4011013	105	+	320.026	0.0344353	0.0353531	0.138605	0.302066			0.189842		0.285051	0.423458	0.078468			0.0126428	0.00563839
ES221	4051460	4051563	104	+	55.4638
ES222	4056241	4056348	108	+	17.5883	0.504443	0.325485		0.472579			0.305969						0.311924	0.0651779	0.0847008
ES223	4078110	4078140	31	-	1.02536
ES224	4092338	4092740	403	+/-	28.1174	0.539925	0.583515													3.49862
ES225	4135761	4135850	90	+	2.45808
ES226	4146405	4146487	83	+	4.5282
ES227	4151372	4151717	346	-	112.491
ES228	4158861	4158970	110	-	4.05267
ES229	4158867	4159025	159	-	4.74745
ES230	4161422	4161483	62	+	8.49909	0.21127
ES231	4234194	4234254	61	-	8.51445								8.19229		10.6508
ES232	4238205	4238276	72	-	37.7049
ES233	4261115	4261182	68	+	0.944818
ES234	4266334	4266431	98	-	42.0954														10.2612
ES235	4285433	4285632	200	+	39.9645
ES236	4293881	4294393	513	+/-	9.98597
ES237	4323870	4324340	471	+/-	21.0923															2.90416
ES238	4350431	4350510	80	+	6.32668
ES239	4434589	4434711	123	+	32.9883		3.78944	1.90431	2.01079			2.13809	2.47478	2.24464	2.49543					3.95195
ES240	4501752	4501815	64	+	3.90744
ES241	4534421	4534551	131	-	37.4774
ES242	4538709	4538837	129	+	37.8541
ES243	4539896	4539968	73	+	8.18609
ES244	4561666	4561743	78	+	3.9557
ES245	4566660	4566790	131	-	16.5792										3.00596					4.11051
ES246	4567998	4568092	95	+	19.3272
ES247	4570183	4570365	183	+	15.2629		0.43783								0.322395		0.183802
ES248	4577980	4578088	109	+	3.50622
ES249	4589549	4589632	84	-	6.78899
ES250	4612447	4612535	89	+/-	152.779
ES251	4612548	4612631	84	+/-	61.6275
ES252	4616135	4616219	85	+	20.2876
ES253	4626588	4626774	187	+	19.3615

## Sheet: MEV
Cumulative mean expression value (MEV) of each small RNA for each condition. Average MEV is denoted for conditions with replicates. Total values denote the summation of all individiual samples, including replicates.
		Stress													Fermentation
	Name	Acetate	Butanol	Butyrolacton	Control	Decanoic	Butanediol	Furfural	Geraniol	Itaconic acid	Levulinic acid	Serine	Succinic acid	Threonine	Batch	Fedbatch	Transition	Stationary	Stress total	Fermentation total	Total
	ES001	0.0246776	0.0234334	0.0879813	0.0721744	0.0628664	0.0347817	0.0537115	0.0807001	0.0277566	0.0565785	0.0185788	0.0464306	0.0426025	0.422277	0.061713	0.0427755	0.0552316	1.63037	1.74922	3.37959
	ES002	0.181396	0.169118	0.170808	0.284117	0.327676	0.176643	0.155717	0.156672	0.244834	0.306244	0.141532	0.201674	0.153731	0.61567	0.394657	0.0786907	0.12865	6.558	5.53393	12.0919
	ES003	0.959866	0.0998416	0.0897686	3.81592	2.50776	0.743432	0.381997	2.2675	1.75913	1.2726	2.65278	3.57156	1.44531	8.42955	0.908778	0.00750447	0.0196102	53.278	25.1391	78.4171
	ES004	0.0468214	0.0609747	0.0421715	0.10955	0.0954222	0.0527936	0.0627126	0.0838098	0.0631958	0.057252	0.0282	0.0469834	0.0969967	0.233075	0.161583	0.0305539	0.0359287	2.02942	2.15578	4.1852
	ES005	0.0898278	0.0316165	0.1312	0.123936	0.0742173	0.136872	0.0536541	0.0501426	0.0655364	0.0779264	0.0438667	0.114196	0.0880156	0.158621	0.0364278	0.0178231	0.0496792	2.78748	0.897278	3.68476
	ES006	0.0119726	0.00389792	0.0215672	0.0381994	0.0183002	0.0224995	0.00481083	0.0247279	0	0.0274496	0.00540822	0.0270315	0.0372042	0.100574	0.0503003	0.0117193	0.0489987	0.618198	0.885003	1.5032
	ES007	0.020976	0	0.0314881	0.0334627	0	0.0131397	0.0140476	0.0216616	0.0235931	0.0240459	0.007896	0.0131553	0.0181061	0.0978916	0.0288508	0.00855509	0.0178845	0.581318	0.552644	1.13396
	ES008	0.162425	0.14857	0.127137	0.283791	0.295556	0.218027	0.167826	0.217255	0.428016	0.159596	0.319683	0.440937	0.228329	0.765229	0.323788	0.0302835	0.0860594	7.68764	4.87964	12.5673
	ES009	0.0597418	0.0360188	0.0498229	0.077656	0.0507308	0.0540559	0.0222272	0.0137099	0.0597294	0.0507297	0.0199899	0.0624462	0.0343786	0.206522	0.0946201	0.0406096	0.113193	1.48403	1.83923	3.32326
	ES010	0.12236	0.106706	0.10332	0.174285	0.116892	0.168353	0.162426	0.171488	0.0737284	0.130248	0.093765	0.110998	0.0678977	0.581231	0.311458	0.131	0.223557	4.29036	5.25281	9.54317
	ES011	0.891234	0.693336	1.04221	0.86406	0.827889	1.25845	0.880449	0.742393	0.681209	1.12891	0.567178	0.560492	0.34427	3.22858	1.14886	0.500051	1.00443	27.7395	22.3148	50.0543
	ES012	0.102824	0.0883402	0.129914	0.116646	0.139703	0.138483	0.137722	0.0943861	0.100232	0.0798909	0.108376	0.0687861	0.100589	0.218603	0.227138	0.0412378	0.0679437	3.53663	2.87694	6.41356
	ES013	0.5244	0.853645	1.1808	1.67313	1.33591	0.98548	1.05357	1.08308	1.17966	1.20229	1.1844	0.986651	0.905303	0.416946	0.195253	0.0332698	0.0695509	35.6032	2.96918	38.5724
	ES014	0.046	0.064897	0.0621475	0.00978441	0	0.0922087	0.0616124	0.0506704	0.0413914	0.0281238	0.0138526	0.0288494	0.0158825	0.200363	0.0460141	0.0262656	0.0313764	1.43171	1.01915	2.45087
	ES015	0.110789	0.0420811	0.0914706	0.113899	0.21638	0.0994734	0.0395708	0.132207	0.058152	0.146759	0.125113	0.0625342	0.108381	0.390647	0.155152	0.0647656	0.0881631	3.2746	2.72461	5.99921
	ES016	0.0805	0.0599049	0.165727	0.0880597	0.105467	0.0950902	0.115523	0.0997574	0.201783	0.105464	0.0935053	0.129822	0.0476475	0.300544	0.125964	0.064726	0.144135	3.45496	2.50548	5.96044
	ES017	0.0824528	0.0161065	0.0594114	0.0947057	0.100823	0.0929698	0.0530099	0.115801	0.133546	0.0680543	0.0670415	0.136518	0.102487	1.35447	0.45033	0.112992	0.219338	2.69507	7.97825	10.6733
	ES018	0.0217368	0.00589738	0.0244726	0.0520146	0.0207655	0.0323387	0.0090982	0.0430239	0.0733464	0.0186885	0.0654591	0.0971314	0.060979	1.64421	0.161037	0.0132981	0.046333	1.26467	4.96298	6.22765
	ES019	0.0493387	0.0367159	0.0603098	0.0224884	0.0538674	0.0635794	0.0651402	0.0291151	0.0570801	0.106655	0.0318387	0.0583503	0.0219025	0.223677	0.232668	0.188005	0.677881	1.70344	5.8169	7.52035
	ES020	0.0169161	0.0137685	0.0444388	0.026986	0.021547	0.0264914	0.0113287	0	0	0.0452476	0.0127355	0.00530457	0.0146017	0.236834	0.353232	0.0482949	0.360575	0.6458	5.23994	5.88574
	ES021	0.503174	0.390238	0.549167	0.431563	0.578895	0.674976	0.54769	0.465896	0.308957	0.577291	0.34592	0.300694	0.312545	1.99862	1.37603	0.684916	2.56771	15.5602	28.7071	44.2673
	ES022	2.85689	1.24935	2.77366	3.16327	4.20951	1.57745	2.44736	3.07625	2.72181	4.73403	1.24198	2.02983	0.787425	27.9909	14.2109	13.7906	24.101	83.1689	321.656	404.825
	ES023	0.100128	0.0676839	0.0936235	0.111001	0.14267	0.111624	0.0835356	0.0718548	0.0515383	0.110891	0.0594117	0.0846157	0.0747095	0.293041	0.152785	0.0757915	0.0998408	2.95203	2.58788	5.53991
	ES024	0.95266	0.750497	0.934802	0.927196	0.935138	0.907463	0.913095	0.717541	0.663556	1.1021	0.597135	0.834542	0.475284	5.75113	5.96032	3.78563	14.5312	27.9851	134.627	162.612
	ES025	0.72161	0.535048	0.804022	0.805583	1.1418	0.800176	0.771418	0.620225	0.796519	0.801529	0.499405	0.663389	0.45652	3.4025	1.53109	0.99261	1.9031	23.4621	31.175	54.6371
	ES026	0.0944865	0.143556	0.0921948	0.13566	0.168493	0.130214	0.126555	0.113837	0.106275	0.140809	0.135157	0.157034	0.106026	0.690827	0.365066	0.146438	0.177234	4.1893	5.8155	10.0048
	ES027	0.0492155	0.0303887	0.0343923	0.0703908	0.1297	0.0637851	0.0306865	0.0420614	0.0343589	0.0544728	0.0268311	0.0415096	0.0439467	0.332641	0.118408	0.0186883	0.0260454	1.53921	1.8912	3.43041
	ES028	0.0359882	0.0418454	0.0771766	0.0273388	0.078583	0.0483079	0.0275444	0.0353948	0.0693915	0.066794	0.00774118	0.0483652	0.017751	0.151956	0.134997	0.150972	0.350677	1.41521	3.37451	4.78973
	ES029	0.338501	0.429081	0.443582	0.354103	0.318074	0.724771	0.457105	0.383949	0.355769	0.578882	0.188	0.287121	0.0718494	3.22421	0.901328	0.261406	0.372594	13.301	16.835	30.1359
	ES030	0.0148136	0.03376	0.0200136	0.0283582	0.0226426	0.0278384	0.0178571	0.0367146	0.0199942	0.0203778	0.0133831	0	0	0.138265	0.0488997	0.0253753	0.0341018	0.681986	0.92916	1.61115
	ES031	0.0844539	0.0479576	0.229969	0.0626642	0.0900614	0.136565	0.0315677	0.0649037	0.0132546	0.0360238	0.0621034	0.0184766	0.0610317	0.174152	0.109038	0.0432561	0.163272	2.4884	2.1125	4.6009
	ES032	0.768111	0.566361	0.768278	1.12615	1.42583	1.175	1.76946	1.07267	1.36114	1.24468	0.782008	0.790586	0.844369	7.35756	3.50548	1.50125	2.95138	33.8212	62.5737	96.3949
	ES033	0.0874	0.0273604	0.0378462	0.0536261	0.0513812	0.0568546	0.00675366	0.111085	0.272228	0.107898	0.0911077	0.335208	0.0870484	0.407882	0.239583	0.0246781	0.146172	3.15608	3.63073	6.78681
	ES034	0.439946	0.423625	0.60588	0.667374	0.743007	0.614541	0.80103	0.626726	0.463909	0.57638	0.514571	0.432353	0.452651	2.78184	1.15153	0.567135	1.05499	18.7668	21.8488	40.6156
	ES035	1.8696	0.92169	1.50595	1.22454	1.51016	1.17829	1.15282	1.01244	0.76934	2.49171	0.712357	1.82316	0.669137	4.73497	5.04604	1.897	4.64123	44.6263	79.1402	123.767
	ES036	1.63251	0.99592	1.84852	4.65092	2.91038	2.00029	1.63053	2.41114	1.34818	1.71756	1.65675	1.94394	1.24479	5.97255	2.31837	1.03501	2.01201	66.9676	43.9635	110.931
	ES037	0.0414	0.315571	0.0384723	0.0524165	0.0552445	0.103735	0.0343269	0.0515752	0.022174	0.0316393	0.0267158	0.0630566	0.0340339	0.272943	0.289889	0.289458	0.474007	2.38818	5.91929	8.30746
	ES038	0.150765	0.0177843	0.10824	0.188228	0.333978	0.0164247	0.206324	0.103795	0.221185	0.205392	0.074025	0.0739988	0.0452651	0.418079	0.216381	0.0454489	0.0810392	4.03536	3.24409	7.27945
	ES039	0.168973	0.0806221	0.11152	0.260265	0.0445304	0.218996	0.23998	0.174496	0.196609	0.133588	0.1316	0.131553	0.0301768	0.543842	0.231681	0.128326	0.1006	5.2261	3.96019	9.18629
	ES040	0.438433	0.298543	0.219384	0.566854	0.416104	0.371574	0.616023	0.473478	0.232063	0.538732	0.478938	0.177921	0.311662	1.91236	0.776091	0.248939	0.483762	13.4995	13.4914	26.9909
	ES041	0.0624286	0.0487797	0.0787201	0.0398365	0.0381689	0.0750842	0.0551871	0.0361027	0.0505566	0.0973285	0.04512	0.122157	0.0517316	0.233075	0.116153	0.0274985	0.067067	2.12269	1.86229	3.98498
	ES042	0.0285731	0.0519848	0.0227077	0.0321757	0.0256906	0.0789648	0.0709135	0.0312427	0.0793999	0.0847771	0.0455539	0.0442728	0.0348193	0.14119	0.068092	0.0226216	0.0128975	1.61341	1.01466	2.62807
	ES043	1.06556	0.557403	0.727892	0.802188	0.896708	0.625487	0.673516	0.519285	0.387832	1.43836	0.340718	1.00918	0.322437	2.34672	2.64077	0.782263	1.42709	24.8857	36.5155	61.4012
	ES044	0.467138	0.252659	0.40378	0.596174	0.737054	0.481413	0.396603	0.463733	0.630505	0.690973	0.408414	0.847726	0.632151	1.74405	1.0966	0.247065	1.34712	17.0255	19.4872	36.5127
	ES045	0.0322708	0.0700427	0.0726648	0.0686414	0.041105	0.0353762	0.0648352	0.0610968	0.0907427	0.061656	0.0364431	0.0556572	0.0278555	0.476908	0.102895	0.0954222	0.292343	1.83576	3.33551	5.17126
	ES046	0.0779229	0.0274264	0.0995857	0.0739136	0.0804766	0.079155	0.0676994	0.0391475	0.213191	0.0917412	0.0285398	0.158498	0.0872581	0.245712	0.3871	2.07435	1.12317	2.61181	14.6911	17.3029
	ES047	1.36781	0.668689	0.649441	1.78468	1.40271	1.27291	1.50573	1.66524	1.41559	1.63812	1.0709	0.855097	0.712926	8.72867	1.5704	0.40904	0.402402	40.967	34.4277	75.3947
	ES048	0.0366864	0.0210777	0.053452	0.0137707	0.0164927	0.0405547	0.0390212	0.0311998	0	0.0494771	0.0146222	0.0162412	0.0335297	0.110783	0.0550465	0.110899	0.218037	0.998331	1.92183	2.92016
	ES049	0.0503661	0.0868114	0.0266848	0.0472637	0	0.0278384	0.0119048	0.0367146	0.139959	0.0271705	0.0267661	0.100337	0.0306882	0.0691325	0.0400088	0.0290003	0.0530473	1.49622	0.797535	2.29375
	ES050	0.0566019	0.0948495	0.0487315	0.0849846	0.114507	0.0750842	0.0434807	0.079082	0.0786437	0.0152672	0.0376	0.0908345	0.0258658	0.18646	0.139883	0.0692555	0.100068	2.09856	2.2399	4.33847
	ES051	0.109715	0.139247	0.0963066	0.142394	0.270025	0.118817	0.265261	0.199717	0.363936	0.127903	0.1134	0.195931	0.0963088	0.598805	1.08958	1.24913	1.53636	5.25634	20.8966	26.153
	ES052	0.201494	0.152787	0.162869	0.302208	0.473821	0.205511	0.13494	0.250762	0.377722	0.209266	0.241159	0.369386	0.165006	0.847912	0.376624	0.116948	0.240075	7.7077	6.39658	14.1043
	ES053	0.112451	0.0906205	0.0852384	0.166958	0.195707	0.167385	0.0603958	0.14717	0.0976784	0.13529	0.181055	0.127783	0.115325	0.71704	0.512866	0.121243	0.289057	4.23175	7.56983	11.8016
	ES054	0.24472	0.222896	0.19024	0.399693	0.445304	0.410617	0.222421	0.385095	0.235931	0.273856	0.28294	0.4714	0.150884	0.89734	0.26228	0.13902	0.23846	10.1438	5.5261	15.6699
	ES055	0.247633	0.218154	0.17712	0.399693	0.333978	0.328493	0.269246	0.427215	0.275253	0.44752	0.31584	0.597472	0.241414	0.856551	0.301622	0.114068	0.327883	11.1358	6.08144	17.2172
	ES056	0.2356	0.197947	0.534784	0.0969933	0.159729	0.439181	0.297748	0.176589	0.16669	0.174245	0.145904	0.0857957	0.0295207	0.611822	1.14462	0.636982	1.27573	7.5103	18.5391	26.0494
	ES057	0.00953454	0.0155208	0.0357819	0.0101402	0.0728679	0.0119452	0.0319264	0.00656412	0.0214483	0.0364331	0	0.0179391	0	0.0741603	0.0119218	0.0233321	0.0203233	0.621672	0.406906	1.02858
	ES058	0.767914	0.704503	0.914782	0.8808	0.78312	0.838225	0.845279	0.717074	0.528811	0.953543	0.683413	0.655499	0.343391	7.26873	4.9996	3.80259	6.94413	25.5384	98.7182	124.257
	ES059	0.06992	0.0189699	0.0997122	0.0594892	0.0178122	0.0744585	0.0749206	0.0385095	0.0786437	0.0694658	0.047376	0.0570065	0.0120707	0.293675	0.148625	0.0684407	0.187787	1.93801	2.88145	4.81946
	ES060	0.163147	0.128995	0.162688	0.163595	0.106873	0.275934	0.135794	0.0818327	0.12583	0.229772	0.10528	0.114013	0.0965656	0.630857	0.431888	0.188212	0.366633	5.01242	7.17987	12.1923
	ES061	0.0727044	0.105761	0.0870798	0.059226	0.118222	0.0930247	0.10256	0.0638985	0.0313183	0.0780249	0.0838513	0.0785828	0.0640922	0.194917	0.168277	0.11167	0.221578	2.68777	3.12565	5.81343
	ES062	0.184	0.131042	0.113937	0.117413	0.123044	0.133991	0.120144	0.147261	0.201783	0.100191	0.114284	0.194734	0.0714713	0.483018	0.091453	0.0309559	0.0588307	4.46729	2.1173	6.58459
	ES063	2.45473	1.28783	4.23799	6.58196	6.70259	4.36953	4.92272	2.46805	1.70847	6.40186	2.32456	2.75865	1.13163	4.54296	1.20739	0.938479	1.1544	122.966	27.3855	150.352
	ES064	0.308914	0.240394	0.342704	1.23562	1.14013	0.481413	0.684216	0.50108	0.233897	1.41304	0.299504	0.473479	0.093652	0.836861	0.224973	0.14197	0.163813	19.4088	4.77964	24.1884
	ES065	0.0955937	0.0689141	0.0861002	0.100214	0.156552	0.120619	0.10426	0.0846156	0.110593	0.0939291	0.0801938	0.154164	0.0848722	0.261299	0.116797	0.0300765	0.0541426	3.31783	1.88057	5.19839
	ES066	0.0679778	0.13437	0.116622	0.18074	0.197913	0.0699569	0.16584	0.157113	0.12015	0.100191	0.0511778	0.0426331	0.0419122	0.279474	0.183353	0.0811941	0.101428	3.61984	2.85842	6.47827
	ES067	0.0185957	0.0121084	0.0418724	0.0118662	0.0284236	0.0209677	0.0298886	0.0230443	0	0.0255807	0.0252	0.013995	0	0.121497	0.0948673	0.0500564	0.0332957	0.697781	1.38015	2.07793
	ES068	0.0593071	0.254061	0.119486	0.0796731	0.572533	0.0762574	0.10034	0.16762	0.0842611	0.121661	0.0846	0.0822209	0.0161661	0.218508	0.13114	0.0381924	0.099802	4.10864	2.13106	6.2397
	ES069	0.197047	0.152621	0.1968	0.309276	0.364339	0.191123	0.22987	0.315078	0.332448	0.265962	0.323018	0.40363	0.181061	1.32747	0.364808	0.141937	0.213395	8.63113	7.2176	15.8487
	ES070	0.04408	0.0346407	0.0547618	0.0193987	0.0232332	0.0342776	0.0580228	0.0502298	0.0512893	0.0871227	0.0514957	0.0457577	0.0314888	0.27665	0.322719	0.396138	0.569583	1.54537	6.92451	8.46989
	ES071	0.0712777	0.059396	0.103177	0.135367	0.14267	0.162652	0.0920596	0.133194	0.154615	0.0875456	0.149487	0.106967	0.118656	0.439562	0.316391	0.134971	0.333164	3.71931	5.46422	9.18353
	ES072	0.029716	0.0170729	0.0511681	0.0780796	0.240464	0.0262795	0.0140476	0.115529	0	0.100191	0.07896	0.0164442	0.0814773	0.0978916	0.0563902	0.0299428	0.0402402	1.9044	0.954084	2.85849
	ES073	0.0332952	0.0225832	0.0312382	0.0265577	0.0424099	0.0208567	0.0167234	0.0515752	0	0.0636134	0.0188	0.0208815	0.0287398	0.271921	0.0957531	0.0950566	0.0496792	0.989523	1.88951	2.87903
	ES074	0.0504231	0.0273604	0.060554	0.0750766	0.0256906	0.151612	0.0472756	0.0485997	0.0226857	0.046242	0.0607385	0.0252987	0	0.407882	0.174013	0.0863735	0.141872	1.82792	3.20849	5.03641
	ES075	0.026034	0.00605422	0.0293107	0.0355986	0.0426355	0.0174731	0.0224164	0.0307257	0.0376486	0.0127903	0.0336	0.0209926	0.0192618	0.078105	0.026507	0.00682587	0.00951304	0.804533	0.453303	1.25784
	ES076	0.0188246	0.00437767	0.0363324	0.00858018	0	0.020215	0.0270147	0.0166628	0.0362971	0	0.0242954	0.040478	0.0139277	0.062751	0.13921	0.0526467	0.213239	0.640567	2.38929	3.02986
	ES077	0.0249714	0.00451664	0.0749716	0.0354103	0.0424099	0.0417134	0.0390212	0.0229223	0	0.0890587	0.0438667	0.0522037	0.0287398	0.181281	0.218567	0.196903	0.315818	1.35712	4.18364	5.54076
	ES078	0.0639512	0.0381711	0.1248	0.0408082	0.0162916	0.0801203	0.0385453	0.0704442	0.0719302	0.0537611	0.0433317	0.0240647	0.0220806	0.208915	0.0959562	0.0391239	0.103599	1.8443	1.8132	3.6575
	ES079	0.0573269	0.0520142	0.0529033	0.0659659	0.0718232	0.102433	0.0755248	0.0446431	0.0317112	0.073258	0.0573097	0.0176819	0.0681411	0.10526	0.1255	0.0402457	0.0757208	1.96886	1.76364	3.7325
	ES080	0.0329035	0.0368239	0.0277836	0.00656131	0.078583	0.0734279	0.0289216	0.0467211	0	0.0518636	0.0139341	0.0116077	0.0213012	0.220736	0.0833125	0.0402592	0.0315609	1.09153	1.43831	2.52984
	ES081	0.0123099	0.0160309	0.033262	0.0157102	0.0376313	0.0231333	0.0197854	0.0305093	0.0830743	0.0169337	0.0333634	0.0416895	0.0127507	0.091917	0.0572583	0.0753089	0.147988	0.861639	1.51704	2.37868
	ES082	0.095858	0.0244773	0.0296259	0.0239876	0.0861878	0.0353219	0.0226575	0.0271741	0	0.0603301	0.0169806	0.0282911	0.0194689	0.192976	0.203056	0.170182	0.480767	1.19977	4.64707	5.84683
	ES083	0.0582667	0.0355686	0.0246	0.046476	0.0278315	0.0547489	0.0585317	0.0300856	0.0491523	0.0500955	0.08225	0.0616657	0	0.254926	0.144801	0.080204	0.0698614	1.58385	2.33311	3.91696
	ES084	0.0152	0.00309292	0.0299479	0.0181862	0	0.0321352	0.0190864	0.0156968	0.0256447	0.0348491	0.00429131	0.0142993	0.00984025	0.0886699	0.125438	0.0627683	0.238136	0.59584	2.44714	3.04298
	ES085	0.21173	0.0788186	0.230986	0.117826	0.213244	0.239044	0.318215	0.166106	0.19384	0.240835	0.133454	0.174478	0.187011	0.777464	0.676634	0.0502059	0.16688	6.32857	8.46277	14.7913
	ES086	0.0437	0.0474247	0.0451001	0.151047	0.208736	0.0513271	0.047557	0.116582	0.344066	0.0834926	0.143938	0.246663	0.141454	0.424877	0.113382	0.00445578	0.048903	3.62475	2.07917	5.70391
	ES087	0	0.0311225	0.0430501	0.0174285	0.0208736	0.035929	0.0384115	0	0	0.0125239	0.0308438	0.00513881	0	0.140209	0.0471285	0.0434438	0.104792	0.664217	1.25407	1.91829
	ES088	0.121015	0.0820813	0.158954	0.107252	0.115608	0.192674	0.148581	0.100671	0.170143	0.115605	0.140458	0.117007	0.121868	0.643198	0.24841	0.113108	0.311689	4.26051	5.10816	9.36868
	ES089	0.0690386	0.0693437	0.148841	0.0984197	0.0673569	0.110418	0.115096	0.0758459	0.0594784	0.0909297	0.0796235	0.0580383	0.0228228	0.356468	0.213791	0.12581	0.133382	2.89644	3.54802	6.44446
	ES090	0.024472	0.0142274	0.0393601	0	0	0.0197096	0.0035119	0.00722053	0.0117966	0.0200382	0.011844	0	0	0.0978916	0.0485218	0.0427755	0.067067	0.432948	1.02907	1.46202
	ES091	0.2254	0.12917	0.121705	0.286194	0.272456	0.181536	0.0993499	0.178138	0.465653	0.197746	0.231166	0.398122	0.22037	1.45442	0.280398	0.0675402	0.0808922	7.10406	5.95861	13.0627
	ES092	0.0431325	0.0554315	0.0664521	0.036215	0.104097	0.0426615	0.0592919	0.0703299	0.122562	0.078071	0.0358909	0.0726107	0.0470287	0.339018	0.166906	0.0416644	0.0929066	1.95395	2.67681	4.63075
	ES093	0.055936	0.0948495	0.0944642	0.0520531	0.0534365	0.127017	0.173254	0.0433232	0.0471862	0.0480917	0.100016	0.0745469	0.0241414	0.271921	0.271023	0.122623	0.181826	2.71542	4.07822	6.79364
	ES094	0.227479	0.134478	0.188713	0.259756	0.228752	0.272245	0.149136	0.197823	0.169676	0.192147	0.200104	0.159937	0.17982	0.8437	0.385336	0.0981492	0.229681	6.5237	6.3686	12.8923
	ES095	0.310942	0.180579	0.291416	0.160878	0.269751	0.20215	0.2769	0.138856	0.204171	0.339108	0.129069	0.275124	0.130573	0.564759	0.408552	0.324929	1.13068	7.51956	10.304	17.8236
	ES096	0.054188	0.0341458	0.0472321	0.0557712	0.0400773	0.0854083	0.0456548	0.054154	0.0353897	0.108206	0.051324	0.0427549	0.0271591	0.17131	0.178351	0.0663019	0.178845	1.83914	2.86206	4.70121
	ES097	0.3933	0.293727	0.374556	0.499242	0.570994	0.423862	0.444652	0.378496	0.418587	0.45894	0.248342	0.358059	0.26283	1.41443	0.510812	0.281145	0.393027	12.8719	9.8417	22.7136
	ES098	7.62461	1.99861	2.54903	9.62716	11.9914	3.01119	1.10374	9.41248	2.44357	7.30918	9.5316	15.4497	2.06926	21.2681	5.97312	1.73648	5.34407	219.356	122.88	342.236
	ES099	0.357369	0.311949	0.434419	0.38007	0.415617	0.442858	0.450044	0.328935	0.28836	0.400764	0.31584	0.333756	0.335297	1.63757	1.25894	0.362799	1.31153	12.3073	20.9402	33.2475
	ES100	0.0312143	0.0203249	0.0656001	0.0597548	0.0795185	0.0782127	0.0418084	0.0472773	0.028087	0.052481	0.0423	0.0391528	0.0538871	0.194229	0.0780596	0.0203693	0.0798416	1.59587	1.47147	3.06734
	ES101	0.0561086	0.05972	0.0388741	0.0826239	0.0164927	0.0527212	0.0346855	0.0891424	0.0436909	0.0445294	0.0584889	0.0649647	0.0447063	0.140996	0.0987598	0.0237641	0.0717589	1.85047	1.52916	3.37962
	ES102	0.0612547	0.0608009	0.0773745	0.0476677	0.125598	0.0870367	0.0300163	0.0370284	0.0705777	0.106185	0.0708616	0.0674633	0.0232129	0.292838	0.171491	0.0914005	0.124198	2.15646	2.90009	5.05655
	ES103	0.0582667	0.0845023	0.112117	0.145343	0.210507	0.107507	0.140476	0.13347	0.0857931	0.119015	0.112458	0.0617902	0.0823003	0.845427	0.268638	0.0233321	0.0325173	3.60344	4.30867	7.9121
	ES104	0.0756866	0.0938717	0.158252	0.0402472	0.0413168	0.118529	0.0941335	0.0818823	0.133775	0.070237	0.0691918	0.128841	0.0746642	0.218658	0.0905813	0.028664	0.0760553	3.04237	1.64276	4.68513
	ES105	0.0504231	0.0601929	0.060554	0.0643513	0.0770718	0.101075	0.0742903	0.0555426	0.068057	0.053949	0.0455539	0.0695715	0.052229	0.28238	0.176535	0.0411302	0.0945816	2.10387	2.65529	4.75916
	ES106	0.191608	0.0930255	0.166523	0.150153	0.128453	0.189515	0.0270147	0.145799	0.204171	0.146433	0.159438	0.170766	0.0696387	0.0784388	0.141228	0.0575823	0.141872	4.72309	2.16816	6.89126
	ES107	1.41938	1.11771	1.47049	1.18681	1.10079	1.30872	6.24838	1.2737	1.67983	1.49405	1.35811	1.5918	0.557667	14.8991	4.02548	1.8171	2.36255	58.7457	80.929	139.675
	ES108	0.167945	0.172961	0.200659	0.21871	0.275041	0.315611	0.289216	0.176974	0.092522	0.16895	0.174177	0.12575	0.17751	0.359896	0.182568	0.0650019	0.0547933	6.57793	2.77708	9.35501
	ES109	0.0554754	0.0511165	0.042424	0.0768106	0.111993	0.0609778	0.0714999	0.0497222	0.0423828	0.0719936	0.0567377	0.0630196	0.0867356	0.205162	0.165692	0.0589123	0.161978	2.04044	2.7262	4.76664
	ES110	0.236216	0.259554	0.234033	0.260014	0.406189	0.268566	0.142375	0.219543	0.342738	0.281618	0.248084	0.326661	0.220209	0.843323	0.326078	0.0982679	0.120841	8.39913	5.39952	13.7986
	ES111	0.340749	0.280947	0.308902	0.218849	0.405846	0.307703	0.2445	0.201078	0.19412	0.415983	0.169914	0.191502	0.148974	0.888046	0.57602	0.739095	1.30455	8.78932	14.3958	23.1851
	ES112	0.0682552	0.0325198	0.0299886	0.0902962	0.12723	0.0250281	0.0401361	0.0378218	0.123583	0.0648856	0.02632	0.100231	0.0431097	0.209768	0.111157	0.0325908	0.0681315	1.84037	1.79025	3.63062
	ES113	0.0495701	0.0424699	0.0528717	0.0832405	0.0598169	0.0539318	0.089108	0.0377192	0.0528204	0.0598156	0.0176776	0.0294523	0.027024	0.353092	0.209433	0.156418	0.397063	1.68723	4.64858	6.33581
	ES114	0.0395773	0.0590572	0.0668379	0.0526143	0.0504117	0.0495839	0.0198787	0.0953655	0.111288	0.0453695	0.0223472	0.0434375	0.0170812	0.292443	0.442907	0.347046	0.721286	1.66099	8.49733	10.1583
	ES115	0.0258963	0.0368859	0.0583112	0.030984	0.123695	0.0729985	0.0520282	0.0601711	0.0218455	0.0593725	0.0219333	0.0182713	0.0167649	0.226601	0.267137	0.0990172	0.219417	1.47286	4.03215	5.50502
	ES116	0.0530292	0.0671406	0.0707597	0.0814635	0.150102	0.0479822	0.0434056	0.0567907	0.106036	0.108071	0.0532315	0.0739064	0.0305158	0.210815	0.0604128	0.0312405	0.0276306	2.254	1.16959	3.42359
	ES117	2.59642	1.5442	2.328	2.29886	2.49261	2.41563	2.00007	1.77872	1.4386	3.51402	2.13288	1.96528	1.71124	11.7191	6.48344	2.70476	3.20885	73.3647	102.739	176.104
	ES118	0.0576264	0.0531574	0.0432528	0.0183861	0.0293607	0.0505374	0.0540293	0.0436406	0.0388897	0.04404	0.0477231	0.068668	0.0298452	0.125502	0.0504385	0.0141018	0.0122833	1.54128	0.796389	2.33767
	ES119	0.252037	0.138966	0.233414	0.285341	0.233008	0.313215	0.318522	0.142731	0.219471	0.274943	0.206581	0.191211	0.178955	0.474281	0.283629	0.154191	0.397723	7.70232	5.55468	13.257
	ES120	0.0861861	0.0355686	0.0519334	0.069714	0.055663	0.0729985	0.0487765	0.0752139	0.196609	0.0890587	0.041125	0.207836	0.100589	0.260591	0.199442	0.0712924	0.225109	2.68809	3.43048	6.11857
	ES121	0.173991	0.155448	0.291556	0.165248	0.166989	0.4167	0.269896	0.185528	0.103766	0.187394	0.135256	0.0867887	0.155075	0.857307	1.48322	1.69716	2.40737	6.62925	29.7845	36.4138
	ES122	0.0187286	0.00338748	0.051543	0.0398365	0.0954222	0.0234638	0.0167234	0.0171917	0.028087	0.042939	0.0235	0.0352375	0.0215548	0.00971147	0.0171731	0.0280077	0.0665347	0.962717	0.524143	1.48686
	ES123	3.07986	1.97082	2.7731	4.0846	4.9869	3.15988	2.6898	3.8195	1.93705	3.48847	3.72593	4.93325	1.84147	13.7428	6.42363	2.88856	7.48533	109.941	123.905	233.846
	ES124	3.13669	3.83087	3.97974	4.97809	4.77465	4.92132	5.20933	4.35906	2.79622	4.51973	3.4874	3.32538	3.1015	14.8348	12.7424	6.57871	19.7682	135.915	243.161	379.076
	ES125	0.493026	0.663946	1.41293	0.800817	0.70221	1.09077	1.55784	0.698911	0.529332	0.883737	0.531462	0.39213	0.383013	3.24214	1.51652	0.729376	1.90596	27.1913	29.9449	57.1362
	ES126	0.506563	0.892359	0.661356	0.770173	0.808817	0.616763	0.542315	0.695038	1.08336	0.57252	0.577429	0.935193	0.597377	2.90789	2.38818	1.04174	0.813624	22.7987	33.6891	56.4878
	ES127	0.039471	0.0688424	0.0698324	0.175409	0.28011	0.0980182	0.0736367	0.125195	0.0475667	0.0904952	0.124171	0.0583503	0.0730083	0.499984	0.28872	0.0517445	0.0685093	3.17095	4.02772	7.19866
	ES128	0.319946	0.180383	0.281143	0.378447	0.286267	0.331426	0.438988	0.348133	0.263316	0.354247	0.28905	0.317138	0.266741	1.48585	0.702536	0.294081	0.596816	10.533	12.564	23.0971
	ES129	0.232484	0.116665	0.220416	0.317896	0.2939	0.285789	0.249345	0.249108	0.495455	0.296566	0.331632	0.374927	0.181061	1.59074	0.499644	0.0876897	0.152018	8.9949	8.54941	17.5443
	ES130	0.0615962	0.0541997	0.0787201	0.0796731	0.0890608	0.109498	0.0869615	0.0859587	0.112348	0.0687024	0.09024	0.125289	0.0344877	0.403997	0.269774	0.0916617	0.125617	2.75841	4.01341	6.77183
	ES131	0.0127127	0.0103472	0	0.0304206	0.0242893	0.0179178	0.0191558	0.0131282	0.0214483	0.0218599	0.00717818	0.0179391	0	0.0889924	0.0834528	0.0777735	0.113811	0.497716	1.61762	2.11534
	ES132	3.07124	2.32192	2.8477	3.63349	3.75391	3.57401	2.45131	3.42073	2.01131	3.50068	3.25315	1.41091	2.44432	13.3296	8.52476	2.43178	4.60191	96.6649	129.085	225.75
	ES133	0.214096	0.233815	0.18307	0.259401	0.258898	0.224089	0.245017	0.232288	0.374929	0.198829	0.183628	0.24985	0.154393	0.891648	0.276512	0.0928459	0.0901158	7.46046	4.91091	12.3714
	ES134	0.0304884	0.033087	0.0411908	0.01297	0.0932031	0.0763938	0.0571705	0.0377819	0.0137169	0.0559206	0.0137721	0.0114727	0.0210536	0.0379425	0.0335475	0.0149217	0.0337934	1.23872	0.557751	1.79647
	ES135	0.115434	0.0912703	0.148529	0.115751	0.176441	0.15495	0.10602	0.163484	0.222576	0.151232	0.0670415	0.124107	0.0512436	0.477145	0.185576	0.0686021	0.21512	4.16371	3.69076	7.85447
	ES136	0.05244	0.0654461	0.0708481	0.122697	0.0534365	0.0755535	0.0210714	0.0938669	0.0707793	0.056107	0.035532	0.0361772	0.0543182	0.350778	0.161302	0.0705795	0.0827159	2.06775	2.69588	4.76363
	ES137	0.0278344	0.0235613	0.0701963	0.0106569	0.0595629	0.0481232	0.0469745	0.0252949	0.0300549	0.0331843	0.0150879	0.0502752	0.0518963	0.103919	0.0718347	0.102171	0.217861	1.19508	2.03231	3.22739
	ES138	0.0239922	0.0306866	0.0656001	0.0546776	0.0523887	0.0354258	0.0309874	0.0353948	0.0231305	0.0392906	0.0193529	0.0580383	0.0443776	0.135961	0.0694271	0.0356462	0.122737	1.30024	1.49465	2.79489
	ES139	0.204222	0.166221	0.109117	0.193266	0.238083	0.126844	0.118223	0.18945	0.0350393	0.273789	0.183719	0.117226	0.0806706	0.500766	0.347976	0.120703	0.150513	5.40002	5.09747	10.4975
	ES140	0.0576468	0.0211898	0.0586214	0.0949296	0.0568473	0.0524192	0.108346	0.092177	0.0501981	0.0426345	0.0882	0.0804715	0.0866779	0.407882	0.138116	0.0295788	0.045187	2.28363	2.32829	4.61192
	ES141	0.553822	0.391606	0.416983	0.684715	0.925879	0.370775	0.379008	0.457539	0.256955	0.809464	0.570701	0.563335	0.564694	2.1646	0.772558	0.249876	0.298813	17.3414	13.2271	30.5685
	ES142	0.0203933	0.0189699	0.0393601	0.00929519	0.0667956	0.0273744	0.0468254	0.0180513	0.0196609	0.0267176	0.01316	0.0328884	0.0150884	0.108768	0.0284137	0.0106939	0.0298075	0.860652	0.624572	1.48522
	ES143	0.476416	0.249212	0.684299	0.404614	0.401647	0.684898	0.454482	0.410579	0.223595	0.489823	0.340612	0.187012	0.414191	1.06103	1.87282	0.485068	1.8469	14.1853	27.8202	42.0055
	ES144	0.19665	0.135161	0.200736	0.214719	0.327298	0.13304	0.182619	0.232862	0.330303	0.200382	0.15792	0.233507	0.126742	0.734187	0.342276	0.0566775	0.101718	6.44713	5.12576	11.5729
	ES145	0.0745271	0.0595567	0.0793304	0.0734969	0.0828472	0.0789403	0.073505	0.114745	0.0457231	0.0528139	0.100995	0.0407918	0.049125	0.183389	0.0955594	0.0132637	0.0398589	2.4238	1.42604	3.84984
	ES146	0.086653	0.0608009	0.0908309	0.0715015	0.0685083	0.0898443	0.0960521	0.111085	0.0604951	0.0650814	0.0944821	0.0534084	0.0464258	0.251004	0.0997561	0.0201081	0.0420363	2.63465	1.62828	4.26293
	ES147	0.167854	0.0923369	0.156398	0.225301	0.168095	0.141404	0.130243	0.174536	0.117184	0.135357	0.169947	0.124148	0.113912	0.529436	0.374314	0.154388	0.479684	4.95177	6.8096	11.7614
	ES148	0.111678	0.0526942	0.145778	0.15492	0.148435	0.139914	0.104056	0.123685	0.0873819	0.14472	0.135256	0.07004	0.0754419	0.430542	0.281708	0.142585	0.430553	3.85948	5.54643	9.40591
	ES149	0.0464893	0.027244	0.0502469	0.0652641	0.0426355	0.0279569	0.0747214	0.0614514	0.0627476	0.0426345	0.0798	0.0104963	0.0192618	0.138853	0.0195315	0.00455058	0.0261609	1.58356	0.571785	2.15534
	ES150	0.0307224	0.00517361	0.0429383	0.0270406	0.0161929	0.0318539	0.0361833	0.0568891	0.0214483	0.0340042	0.0382836	0.0159459	0.0493802	0.118656	0.0890163	0.0946245	0.184265	1.04413	2.05939	3.10352
	ES151	0.422593	0.481544	4.42476	0.551583	1.17443	1.68578	0.293302	0.484014	1.17966	1.61627	0.299354	0.679452	0.278555	2.25904	1.42813	0.3925	3.30176	35.4486	31.7558	67.2044
	ES152	0.0998857	0.0353476	0.0684523	0.0935293	0.149357	0.104057	0.028357	0.0695145	0.593491	0.107036	0.0613044	0.304371	0.084345	0.572554	0.236215	0.0265686	0.0958099	3.74276	3.73399	7.47675
	ES153	4.6759	2.68898	4.19185	12.3254	7.21392	4.96025	5.3381	8.8271	5.19048	8.09544	7.87626	6.67634	3.62121	20.5572	10.7207	4.61975	7.44443	212.993	181.238	394.23
	ES154	0.0783586	0.031889	0.0848277	0.033655	0.0690989	0.070796	0.0544951	0.0591337	0.111864	0.0863716	0.0374379	0.0652097	0.0624347	0.0914217	0.0791363	0.0645319	0.073234	2.04992	1.3816	3.43152
	ES155	0.107459	0.146939	0.100013	0.123428	0.0876007	0.150784	0.106509	0.124288	0.096693	0.0854088	0.0841377	0.0943518	0.0593641	0.240717	0.0816938	0.0525928	0.0732972	3.61361	1.66765	5.28126
	ES156	0.0166476	0.0677496	0.0374858	0.0265577	0	0	0.0668934	0.0343835	0	0.038168	0.0376	0.0313222	0	0	0.124895	0.081477	0.0745188	1.07042	1.66656	2.73699
	ES157	0.0134462	0.109442	0.0756925	0.0536261	0.0256906	0.0568546	0.2769	0.0555426	0.0453713	0.023121	0.00759231	0.00632468	0	0.48632	1.92171	2.27862	1.44022	2.10669	30.8647	32.9714
	ES158	0.0295324	0.0350813	0.102444	0.0560258	0.0244002	0.0809984	0.107442	0.0642924	0.0269328	0.0329395	0.0522795	0.018021	0.041338	0.275646	0.466475	0.192392	0.631879	1.82984	7.85426	9.6841
	ES159	0.0878103	0.0814904	0.085003	0.104735	0.137981	0.129547	0.0923318	0.106783	0.0443063	0.0978392	0.113065	0.0509538	0.0595035	0.256602	0.255508	0.093383	0.220408	3.09046	3.97455	7.06502
	ES160	0.0934976	0.163229	0.073228	0.15564	0.144983	0.336133	0.0408361	0.12594	0.228615	0.173975	0.107116	0.19631	0.0842142	0.417367	0.116908	0.044765	0.0658539	4.85553	2.28462	7.14014
	ES161	0.0194222	0.0135499	0.0249905	0.0442628	0.0636148	0.0312851	0.0222978	0.0515752	0.0374494	0.0508907	0.0250667	0.0469834	0.0574796	0.0776917	0.0333054	0.0441334	0.0212911	1.14952	0.672697	1.82221
	ES162	0.003496	0	0	0	0	0.00328493	0	0	0	0	0	0.00328884	0	0.00815763	0.0275394	0.0641632	0.0782448	0.0302093	0.769639	0.799848
	ES163	0.552077	0.903441	0.892162	0.720378	1.32478	0.911569	1.15308	0.652857	0.550506	0.631204	0.5593	0.553621	0.633712	2.28414	1.85017	0.63272	1.33761	25.098	28.4684	53.5664
	ES164	0.138634	0.0637781	0.169655	0.144236	0.115165	0.152919	0.175595	0.168064	0.244067	0.131285	0.0816828	0.13609	0.124869	0.323492	0.137923	0.047938	0.196576	4.56992	2.81841	7.38833
	ES165	0.0332952	0.149049	0.0749716	0.265577	0.12723	0.0469276	0.0668934	0.137534	0	0.019084	0	0.0939667	0	0.0388459	0.0249791	0.0203693	0	2.78913	0.363611	3.15274
	ES166	0.0548392	0.0278969	0.046306	0.0546776	0.078583	0.0772926	0.0964052	0.0495527	0.046261	0.0314325	0.0619294	0.0709357	0	0.0639814	0.0282851	0.00419367	0.0131504	1.83865	0.447711	2.28636
	ES167	0.0831366	0.135334	0.1536	0.197239	0.130333	0.196295	0.132767	0.162902	0.115088	0.117297	0.0962927	0.112302	0.165604	0.447675	0.201508	0.0652065	0.106326	4.57252	3.32984	7.90237
	ES168	0.059432	0.0199184	0.11808	0.0446169	0.0667956	0.0821233	0.0877976	0.0361027	0.0943724	0.0841605	0.035532	0.059199	0.0724242	0.13868	0.0288508	0.0149714	0.0290623	2.11448	0.69818	2.81266
	ES169	0.135179	0.299724	0.215168	0.215648	0.427492	0.284694	0.220079	0.168479	0.204474	0.315268	0.189504	0.162249	0.181061	1.35961	0.730887	0.359314	0.703458	7.43101	13.189	20.62
	ES170	0.286881	0.212702	0.492982	0.320545	0.590286	0.437627	0.360524	0.352631	0.39975	0.508611	0.27413	0.384608	0.327834	1.17351	1.1319	0.782322	2.38485	12.2116	24.4205	36.6321
	ES171	0.614814	0.240394	0.712553	0.836567	0.714022	0.696633	0.460181	0.69093	1.28135	0.76698	0.456062	1.53668	0.577521	1.61746	0.642134	0.247065	0.820992	23.6083	13.0393	36.6476
	ES172	0.0216045	0.00319717	0.0398023	0	0.0450307	0.0221456	0.0276217	0.0202824	0.0927819	0.0630416	0.0177438	0.0221719	0.0203439	0	0.0221023	0.00720935	0.00753561	0.87099	0.250691	1.12168
	ES173	0.10925	0.64468	0.369001	0.34857	0.313104	0.728845	4.68071	0.338463	0.129025	0.338145	0.0863625	0.246663	0.0565814	0.34415	0.141385	0.100255	0.139723	24.1708	2.82043	26.9912
	ES174	0.0783586	0.0735901	0.0542898	0.125004	0.115165	0.0679641	0.14532	0.0871444	0.0610166	0.0621876	0.068069	0.119079	0.0156087	0.351622	0.0836583	0.0221252	0.0346898	2.83481	1.6613	4.49611
	ES175	0.260459	0.0816235	0.178767	0.32885	0.314019	0.234264	0.202879	0.263219	0.234991	0.274627	0.333457	0.188682	0.263295	1.00752	0.553819	0.241997	0.278778	7.85279	8.8405	16.6933
	ES176	0.63696	0.388021	0.545674	0.502785	0.799523	0.502694	0.550731	0.51419	0.598764	0.719554	0.358909	0.670225	0.267476	2.44729	1.65713	0.9187	1.59369	17.835	28.9396	46.7746
	ES177	0	0	0.00702858	0.00995914	0	0	0.00627126	0.0128938	0	0	0	0	0	0.10197	0.10538	0.0954809	0.135731	0.108458	1.98173	2.09019
	ES178	0.746873	0.486319	0.780045	1.90636	1.50594	0.919781	1.00249	1.54913	0.75069	0.371618	0.918807	0.657767	0.641942	2.62527	0.560326	0.260541	0.699122	30.9161	13.8716	44.7877
	ES179	0.0499428	0.0767829	0.0812192	0.0885257	0.0424099	0.0677844	0.0836168	0.0458447	0.0936234	0.114504	0.0250667	0.0208815	0.0431097	0.608585	0.168609	0.281775	0.322915	2.14165	4.87163	7.01328
	ES180	0.563244	0.132789	0.0699735	0.470956	0.964825	0.145997	0.398016	0.437243	0.183502	0.952928	0.298293	0.190022	0.150884	1.41399	0.593045	0.244771	0.322915	12.2776	10.1914	22.469
	ES181	15.1982	13.9889	23.6566	35.7701	22.9855	15.4022	31.8585	35.7293	12.3459	21.1108	27.1193	38.3536	11.0323	91.7174	30.9593	21.3426	47.4751	820.926	715.997	1536.92
	ES182	0.039471	0.0298317	0.047613	0.0719628	0.107735	0.0635794	0.0566436	0.0611416	0.0475667	0.0452476	0.0445742	0.0477412	0.0657075	0.256571	0.0740307	0.00689927	0.0378604	1.74443	1.35156	3.09598
	ES183	0.346991	0.263313	0.552216	0.541064	0.518413	0.514803	0.63424	0.603507	0.88034	0.424691	0.353552	0.687219	0.283752	3.25088	1.07848	0.55225	1.29129	16.4473	23.03	39.4773
	ES184	0.132071	0.246609	0.188054	0.0991487	0.133591	0.120448	0.167791	0.104297	0.131073	0.155853	0.11844	0.084048	0.0201178	1.69497	0.384678	0.339827	0.457049	4.53506	9.69972	14.2348
	ES185	0.130573	0.101135	0.184945	0.184784	0.249477	0.0870705	0.137514	0.150065	0.213191	0.164168	0.149834	0.19416	0.0654436	1.06639	0.45188	0.139149	0.199315	4.98086	7.41441	12.3953
	ES186	0.418121	0.161624	0.664398	0.31678	0.705361	0.378424	0.300619	0.326368	0.632295	0.695727	0.180029	0.697233	0.369364	1.4488	0.779497	1.3671	2.17297	14.125	22.7062	36.8312
	ES187	0.0326293	0.0113819	0.0314881	0.0446169	0.0534365	0.0218996	0.0234127	0.0288821	0.0157287	0.0160306	0.015792	0.0131553	0.0120707	0.0435074	0.0804326	0.0456271	0.0864419	0.799102	1.29356	2.09266
	ES188	3.29498	1.55079	2.22384	2.27267	1.5029	2.34873	2.2125	2.55426	2.27084	3.05583	2.16153	2.13774	1.56165	21.7197	10.1339	4.06367	8.77459	76.774	181.933	258.707
	ES189	0.164811	0.317068	0.371109	0.286823	1.06873	0.262795	0.120408	0.268191	0.471862	0.538169	0.31584	0.263107	0.155195	0.722533	0.472104	0.305539	0.293817	10.4208	7.78589	18.2066
	ES190	5.81477	3.88496	6.63498	4.75762	6.65229	6.24137	5.56171	5.44487	7.87239	6.33862	3.61766	5.0742	3.36255	16.0655	7.94869	3.26927	9.30725	178	150.706	328.706
	ES191	0.039471	0.0275369	0.15871	0.026986	0.0430939	0.0741759	0.152938	0.0698761	0.0761068	0.0581755	0.0509419	0.0795686	0.0146017	0.276307	0.321505	0.141435	0.256008	2.34894	4.89449	7.24344
	ES192	0.0828948	0.0205344	0.0892703	0.0804945	0.110178	0.0982094	0.0253436	0.100492	0.0729684	0.0785002	0.0814021	0.0474677	0.018666	0.260708	0.0635421	0.0220492	0.0576177	2.31564	1.38991	3.70555
	ES193	0.26034	0.0928314	0.175864	0.533979	0.786387	0.337812	0.20922	0.317499	0.52708	0.38371	0.3528	0.69742	0.308188	3.30934	0.739407	0.0894947	0.158551	11.7061	14.176	25.8821
	ES194	0.122953	0.0578743	0.16678	0.241045	0.147177	0.136408	0.190476	0.110144	0.149956	0.190193	0.143868	0.128209	0.0843926	0.78811	0.423427	0.0525631	0.197033	4.84537	6.33288	11.1783
	ES195	0.06072	0.131791	0.103579	0.0880597	0.112498	0.0829878	0.0813283	0.102608	0.0496697	0.0843714	0.0872716	0.0727006	0.057177	0.618263	0.29541	0.148588	0.315332	2.9056	5.60231	8.50791
	ES196	0.0444407	0.0458171	0.08339	0.0614428	0.0113213	0.0668122	0.0446429	0.061191	0.0599825	0.0509446	0.0301119	0.055743	0.0230162	0.082959	0.227828	0.217502	0.261447	1.72793	3.91467	5.6426
	ES197	0.553861	0.508351	0.601457	0.463715	0.660451	0.520422	0.710273	0.478665	0.516927	0.57638	0.470211	0.51365	0.457737	1.95233	1.4838	0.665663	2.09741	17.8261	27.6455	45.4716
	ES198	1.59188	1.11647	1.34605	1.63056	1.53987	1.73023	2.12323	1.54332	1.45881	1.14723	1.10002	1.69463	0.746357	7.57228	3.00521	0.799999	2.29871	48.8159	53.7863	102.602
	ES199	0.889452	0.540799	0.895931	1.34036	1.71233	0.851179	1.16999	1.2985	0.971097	1.27315	0.894299	1.18652	1.00534	4.48895	1.61788	0.542374	1.70446	34.7093	31.9838	66.6931
	ES200	0.089641	0.0997136	0.107651	0.119169	0.228361	0.126344	0.0840456	0.163542	0.191568	0.140439	0.128226	0.101195	0.278555	0.522925	0.326169	0.0895725	0.173877	4.17838	4.9456	9.12398
	ES201	5.04182	4.58706	4.396	6.63206	9.39966	5.09758	3.21572	5.58069	7.80278	5.76038	4.82322	5.74556	5.49726	55.0001	11.6035	2.70825	2.86583	175.34	234.02	409.36
	ES202	0.039471	0.0137685	0.031742	0.0449767	0.0861878	0.0582811	0.0736367	0.0407611	0.0570801	0.0387836	0.0127355	0.0212183	0.0292033	0.118417	0.0359578	0.0275971	0.0252403	1.29859	0.744207	2.0428
	ES203	0.0503212	0.0301794	0.101382	0.0591512	0.0809643	0.0497717	0.0851371	0.0492309	0.0714942	0.0364331	0.0478546	0.0896955	0.0548668	0.173041	0.137101	0.139344	0.142263	2.0048	2.56708	4.57187
	ES204	0.0544831	0.0332589	0.0562287	0.043458	0.069398	0.0255969	0.0364873	0.0328206	0.0306404	0	0.0102545	0.0213561	0	0.063566	0.0817497	0.0472197	0.21775	1.04187	1.87554	2.91741
	ES205	7.80045	0.61257	2.0336	1.41752	17.7008	1.37328	0.312169	1.99568	1.3435	3.30631	0.734767	1.1785	0.729272	11.6926	29.5011	10.5186	56.2524	82.0681	545.46	627.528
	ES206	0.0661405	0.035889	0.109925	0.0502443	0.132388	0.0680662	0.0316388	0.0325249	0.0425101	0.0324944	0.0248973	0.0237033	0.0163118	0.132286	0.14768	0.021195	0.0805609	1.61778	1.97952	3.5973
	ES207	0.0488412	0.0502144	0.0636707	0.0574115	0.176812	0.067631	0.0929622	0.0584014	0.0173479	0.0766167	0.0232235	0.0241826	0.0532531	0.23993	0.0829268	0.012581	0.0493139	1.93688	1.4612	3.39808
	ES208	4.11508	2.67653	5.00611	3.43922	4.10514	4.36622	2.2864	3.50873	2.85083	3.41485	3.16663	1.90821	2.75363	18.4396	11.0936	5.10409	17.7471	111.374	223.023	334.396
	ES209	0.0702804	0.0264014	0.117674	0.0229984	0.0413168	0.101596	0.00724104	0.0446631	0.0851297	0.070237	0.040701	0.108498	0.102663	0.0504596	0.033799	0.0242541	0.0645318	2.05998	0.736	2.79598
	ES210	0.00832381	0	0.0187429	0.0354103	0.0212049	0.00521418	0.00557445	0.0114612	0.0374494	0.019084	0.0188	0.0156611	0	0.103589	0.0541213	0.0678975	0.110004	0.47347	1.33798	1.81145
	ES211	0.0190691	0.0362153	0.0644074	0	0	0.0358356	0.044697	0.0262565	0	0.0145732	0.0215345	0.0179391	0	0.0444962	0.0429186	0.011666	0.024388	0.841583	0.60781	1.44939
	ES212	0.0487147	0.0326531	0.0516198	0.00914281	0.109501	0.037696	0.0287861	0.0473478	0.0386772	0.0394194	0.0129443	0.0485238	0	0.120359	0.120391	0.189334	0.340832	1.21872	3.25557	4.47429
	ES213	0.287906	0.47345	0.469675	0.426485	0.909318	0.659747	0.481042	0.333722	0.188348	0.60283	0.311859	0.270845	0.167367	1.80291	1.30369	0.618267	1.13093	14.2177	21.7175	35.9352
	ES214	0.04256	0.037115	0.0547618	0.0775947	0.162633	0.0714116	0.109938	0.0596479	0.0718051	0.0522736	0.0617948	0.060057	0.0865942	0.156059	0.337543	0.141345	0.365466	2.20249	5.23591	7.4384
	ES215	0.0312143	0.0101624	0.0808287	0.0149387	0.0954222	0.0410617	0.0658482	0.0290111	0.0315979	0.0465173	0.0282	0.0323011	0.0242492	0.196657	0.0854752	0.105029	0.123755	1.29152	1.9727	3.26422
	ES216	0.0816822	0.0930766	0.0404636	0.119882	0.0374555	0.0644707	0.0919003	0.0877261	0.165372	0.0674183	0.092243	0.104505	0.101529	0.548925	0.273311	0.109937	0.129537	2.83446	4.40561	7.24007
	ES217	0.0164518	0.0468668	0.0185224	0.0754551	0.0550081	0.0695633	0.0289216	0.0297316	0.0416349	0.0353616	0.0185788	0.0232153	0.0106506	0.311909	0.411163	4.11525	1.99491	1.1953	24.6497	25.845
	ES218	0.0385152	0.0385828	0.0466984	0.037811	0.0226426	0.0835153	0.077381	0.061191	0.0599825	0.0407557	0.0267661	0.0390201	0.0460324	0.124438	0.0555678	0.0108751	0.0189455	1.59937	0.857395	2.45676
	ES219	0.898278	0.956399	1.1972	1.01473	0.927716	1.02654	1.26819	0.862453	0.327682	1.53626	0.718317	0.79937	0.176031	4.64532	3.12551	1.71102	3.29435	32.2646	55.7307	87.9953
	ES220	0.651824	0.0957359	0.136105	4.43563	6.74198	0.567956	1.20455	2.89159	2.91055	1.34462	0.280419	1.72433	2.589	81.1036	11.609	0.237863	0.0961084	52.2398	267.786	320.026
	ES221	0.505911	0.604665	0.809909	0.852655	1.02762	0.972846	1.11098	0.805367	0.805341	0.624267	0.744046	0.496488	0.635453	2.47867	1.86118	0.695101	1.65518	25.0498	30.414	55.4638
	ES222	0.134337	0.173891	0.156711	0.537056	0.432934	0.291994	0.234127	0.361027	0.425987	0.345103	0.508122	0.526823	0.268238	1.92611	0.274423	0.0277248	0.062099	10.9347	6.65359	17.5883
	ES223	0	0	0	0	0.0430939	0.0105966	0	0.023292	0	0.0129279	0.025471	0	0	0.10526	0.0465336	0.00689927	0.028846	0.259956	0.765404	1.02536
	ES224	0.147908	0.0974384	0.153338	0.280932	0.311602	0.184217	0.190845	0.215003	0.175631	0.208835	0.163602	0.185252	0.134785	1.23073	0.997055	0.546103	2.23501	6.10413	22.0133	28.1174
	ES225	0.0291333	0.0379398	0.0524801	0.061968	0.0742173	0.0547489	0.066336	0.0361027	0.0393218	0.0267176	0.0438667	0.014617	0	0.108768	0.0684843	0.0332698	0.0347755	1.38527	1.07281	2.45808
	ES226	0.0652867	0.0308547	0.0995857	0.107511	0.0482859	0.0751973	0.10578	0.104393	0.0426381	0.111055	0.0428096	0.0396245	0.0654436	0.265369	0.10428	0.0489599	0.102351	2.50266	2.02554	4.5282
	ES227	1.33575	0.731931	1.12165	1.92459	1.75676	1.1203	1.96606	1.67157	1.6297	2.33509	1.25514	1.32979	0.991647	11.06	3.03328	1.42667	2.50952	48.7537	63.7375	112.491
	ES228	0.0778654	0.0491493	0.0500946	0.0709815	0.0971572	0.0567398	0.044697	0.0787695	0.0643448	0.0837962	0.0717818	0.0926854	0.0246901	0.170569	0.112065	0.0349981	0.0955196	2.21587	1.8368	4.05267
	ES229	0.0934465	0.0572676	0.0742643	0.0701524	0.0924215	0.0661119	0.0618449	0.0726595	0.0741921	0.0932596	0.0620755	0.0930803	0.0341624	0.230876	0.141037	0.0443896	0.112481	2.43326	2.31418	4.74745
	ES230	0.13251	0.0367159	0.152362	0.287851	0.21547	0.148352	0.18126	0.180513	0.11416	0.187454	0.101884	0.148528	0.0730083	0.315779	0.226322	0.117288	0.100961	5.07493	3.42417	8.49909
	ES231	0.0487147	0.0419826	0.0451673	0.109714	0.0657006	0.0700068	0.0575722	0.0295924	0.792883	0.0459893	0.0323607	0.927344	0.14841	0.534927	0.189186	0.0525928	0.0879567	5.23232	3.28213	8.51445
	ES232	0.5244	0.853645	1.1808	1.67313	1.33591	0.98548	1.05357	1.08308	1.17966	1.20229	1.1844	0.986651	0.905303	0.475862	0.114748	0.00594103	0.0248396	35.6032	2.10163	37.7049
	ES233	0.00514118	0.00836907	0.0173647	0.0164033	0	0.00483079	0.0258228	0.143349	0.0346957	0.00589359	0	0	0	0.0119965	0.0154282	0	0.016438	0.716219	0.228599	0.944818
	ES234	0.5244	0.853645	1.1808	1.67313	1.33591	0.98548	1.05357	1.08308	1.17966	1.20229	1.1844	0.986651	0.905303	0.208103	0.333203	0.438667	0.440269	35.6032	6.49211	42.0954
	ES235	0.5244	0.853645	1.1808	1.67313	1.33591	0.98548	1.05357	1.08308	1.17966	1.20229	1.1844	0.986651	0.905303	0.599586	0.294409	0.0545387	0.087187	35.6032	4.36122	39.9645
	ES236	0.140385	0.139778	0.199486	0.188078	0.171872	0.243328	0.201952	0.149196	0.0988795	0.151556	0.136987	0.143606	0.137648	0.575646	0.261002	0.0821322	0.186951	5.49146	4.49451	9.98597
	ES237	0.179253	0.126869	0.210589	0.179983	0.243924	0.218996	0.228908	0.170165	0.155284	0.228887	0.124056	0.135464	0.132624	0.883311	0.768186	0.469077	1.26587	5.94134	15.151	21.0923
	ES238	0.10051	0.0960351	0.15744	0.0836567	0.0333978	0.201202	0.144866	0.121847	0.147457	0.11021	0.083895	0.090443	0.0678977	0.305911	0.0999943	0.074857	0.192818	3.81907	2.50761	6.32668
	ES239	0.473239	0.208206	1.0272	0.290191	0.619081	0.502087	0.556765	0.33461	0.623395	0.622325	0.279249	0.671136	0.331208	1.12085	0.698348	0.67467	1.49219	16.4687	16.5196	32.9883
	ES240	0.0573562	0.0355686	0.10455	0.0609997	0	0.0923888	0.10426	0.0789746	0.0921605	0.0563575	0.0555188	0.0924985	0.113163	0.165702	0.0901588	0.040102	0.0558891	2.42074	1.4867	3.90744
	ES241	0.5244	0.853645	1.1808	1.67313	1.33591	0.98548	1.05357	1.08308	1.17966	1.20229	1.1844	0.986651	0.905303	0.0871808	0.149159	0.032653	0.0648485	35.6032	1.87415	37.4774
	ES242	0.5244	0.853645	1.1808	1.67313	1.33591	0.98548	1.05357	1.08308	1.17966	1.20229	1.1844	0.986651	0.905303	0.379425	0.132157	0.043107	0.0433249	35.6032	2.25088	37.8541
	ES243	0.114937	0.0584689	0.199496	0.106958	0.0366003	0.166497	0.226109	0.0939658	0.0323193	0.186657	0.097348	0.0720841	0.0124014	0.480518	0.246112	0.16114	0.119434	4.04888	4.1372	8.18609
	ES244	0.0537846	0.062017	0.0756925	0.0786516	0.0513812	0.0884405	0.0540293	0.0925709	0.0907427	0.0873461	0.0556769	0.0421646	0.0116064	0.188253	0.110965	0.0191941	0.0745188	2.22485	1.73085	3.9557
	ES245	0.162791	0.104262	0.198303	0.106434	0.203956	0.0702123	0.0884678	0.0826779	0.1801	0.272275	0.0542473	0.316331	0.117482	0.572902	0.62767	0.427755	0.907878	4.86954	11.7096	16.5792
	ES246	0.32016	0.281553	0.389458	0.27592	0.449991	0.390734	0.469486	0.357226	0.533949	0.404983	0.241036	0.373889	0.219179	0.764241	0.440355	0.182359	0.392989	11.7165	7.6107	19.3272
	ES247	0.0955191	0.143052	0.0860329	0.213332	0.240902	0.292592	0.168878	0.187418	0.0902468	0.166438	0.159646	0.0593069	0.0247351	1.02528	0.624169	0.425417	0.311513	5.07253	10.1904	15.2629
	ES248	0.0272624	0.033937	0.0469432	0.0613994	0.0367682	0.0783562	0.0354412	0.0397461	0.0432901	0.0441208	0.0434642	0.0452592	0.0249166	0.254458	0.138359	0.0274705	0.0492235	1.47276	2.03345	3.50622
	ES249	0.0874	0.0948495	0.0890287	0.0730337	0.12723	0.0547489	0.121244	0.0644691	0.140435	0.124046	0.0752	0.0900515	0.0215548	0.320478	0.249791	0.109485	0.165006	2.91143	3.87755	6.78899
	ES250	2.62396	1.87674	1.64074	1.79846	2.40164	1.9562	1.85066	2.18239	1.61706	2.24698	1.48605	1.8957	1.38338	10.6691	5.14835	2.12676	3.66231	64.0757	88.7029	152.779
	ES251	0.776195	0.741858	1.22297	1.08223	1.22459	0.844697	1.31696	0.924056	0.463436	1.0687	0.7426	0.814378	0.657422	2.95229	1.80005	0.700193	1.61812	30.9494	30.6781	61.6275
	ES252	0.220042	0.230986	0.273205	0.24933	0.345765	0.270524	0.504062	0.220863	0.0832698	0.330041	0.111473	0.177984	0.159759	0.873347	0.60633	0.440336	0.852145	8.35433	11.9332	20.2876
	ES253	0.248646	0.168903	0.351504	0.292277	0.335764	0.310927	0.33241	0.289594	0.239716	0.310753	0.249125	0.270845	0.246901	1.09495	0.582066	0.213877	0.498519	9.29733	10.0642	19.3615
