# Supplementary material for: Differential expression of small RNAs under chemical stress and fed-batch fermentation in E. coli
Source: BMC Genomics. 2015 Dec 10;16:1051. doi: 10.1186/s12864-015-2231-8 (PMC4676190; doi:10.1186/s12864-015-2231-8)
Supplement: Supplementary file 3 — Previously identified intergenic small RNAs. (XLSX 107 kb) [file 12864_2015_2231_MOESM3_ESM.xlsx]

## Sheet: Differential expression
Differential Expression of small RNAs under chemical stress and fed-batch fermentation in E. coli
Additional File 3: Previously identified intergenic small RNAs. These consist of already annotated sRNAs (Ecocyc, RegulonDB) or sRNAs previously identified by RNA-seq (Shinhara et al., 2011, BMC Genomics)
Name:	Assigned name of annotated sRNA. sRNAs identified by Shinhara et al. are denoted with ECSxxx.
Start:	Start coordinate of sRNA in E. coli K-12 MG1655 genome (NC_000913.2)
End:	End coordinate of sRNA in E. coli K-12 MG1655 genome (NC_000913.2)
Length:	Length of sRNA
Strand:	Strand location of sRNA.
Total MEV:	Total Mean Expression Value of sRNA (Number of total reads for both fermentation and chemical stress libraries mapping to sRNA region normalized according to sRNA length by division with length)
Columns with chemical stress compounds denote significant differential expression of sRNA during chemical stress with each partical chemical. Number indicates differential expression.
If >1 the sRNA is significantly upregulated, if <1 the sRNA is significantly downregulated, if blank the sRNA does not display significant differential expression.
High cell density fermentation columns (last four columns) indicate differential expression of the sRNA during high cell density fermentation. Four phases were present during fermentation, batch, fedbatch, transition and stationary and four comparisons are presented.
Number indicates differential expression in the first listed condition compared to the second listed condition (i.e. fedbatch for the "fedbatch vs. batch" column).
If >1 the sRNA is significantly upregulated in the first condition, if <1 the sRNA is significantly downregulated in the first condition, if blank the sRNA does not display significant differential expression.
Name	Start	End	Length	Strand	Total MEV	Acetate	Butanol	Butyrolactone	Decanoic acid	Butanediol	Furfural	Geraniol	Itaconic acid	Levulinic acid	Serine	Succinic acid	Threonine	Fed Batch vs. Batch	Transition vs. Batch	Stationary vs. Batch	Stationary vs. Transition
Tpke11	14080	14168	89	+	3.9338
SroA	75516	75608	93	-	12.6439			0.282475										0.305573	0.222022	0.0926994
SgrS	77367	77593	227	+	138.201
Tp2	122697	122857	161	-	5.39658	2.93985	4.32444	2.53179			2.913					3.45103	4.82582
Tff	189712	189847	136	+	197.439		0.345773	0.41748		0.340088	0.601154			0.513722					0.249142	0.258339
C0067	238462	238586	125	+	0.325893
EyeA	271804	271878	75	+	0.215624
SraA	457952	458008	57	-	0.218685
4.5S	475672	475785	114	+	4010.18
SroB	506428	506509	82	+	7497.32
SroC	685904	686066	163	-	828.662	0.33911	1.87818							0.481712		0.377936		4.21575	5.23896	10.2121
RybA	852175	852263	89	-	57.211		2.04426						4.93796			4.55183			5.31243	5.17613
RybB	887200	887280	81	-	764.271	2.9883	5.47435	3.30204	2.76332	2.09557	2.7191	2.37011	4.02028			3.73514			6.31407	11.4928
PsrD	1145812	1145980	169	+	101.615
C0293	1195937	1196009	73	+	0.157145
C0299	1229852	1229930	79	+	0.59951
RttR	1286289	1286459	171	-	119.66
RNA0-359	1298697	1298951	255	+	38.1811		3.01559	2.32768						0.52736		2.27245	5.80333
McaS	1403676	1403833	158	-	4071.58	0.199378		0.254034		0.164173							0.195594
FnrS	1407153	1407271	119	+	21.4521
C0343	1407387	1407461	75	+	3.05391
MicC	1435145	1435253	109	+	1.29066
RydC	1489467	1489530	64	-	1426.63
C0362	1550025	1550410	386	+	210.924
MgrR	1620841	1620938	98	-	17.6251			0.50423		0.470849										0.21428
DicF	1647406	1647458	53	+	6.75567
RNA0-360	1668973	1669160	188	-	23.106			0.358476			0.582461			0.327722		0.540714
RydB	1762737	1762804	68	-	49.4782		17.5083	3.17893	19.8165			6.21676
RprA	1768396	1768500	105	+	64.2414	4.16483							44.9013			33.5005	36.5314		0.197375
SroD	1886041	1886126	86	-	12.8326														5.19912
RyeA	1921090	1921338	249	+	710.141
RyeB	1921188	1921308	121	-	0.688741			0.0499825
MicL	1956465	1956772	308	-	78.537	1.9461	4.27368	2.33395					2.92105			2.93375				4.37346
C0465	1970763	1970840	78	+	0.82741
IsrB	1985863	1986022	160	-	313.491		0.291985								2.41839				0.0358174	0.0678272
RNA0-361	1994930	1995121	192	+	5.59389				0.144801
DsrA	2023251	2023337	87	-	17.6657
RseX	2031673	2031763	91	+	0.603087
IsrC	2069339	2069542	204	+	1.41519
RyeC	2151333	2151475	143	+	140.566
RyeD	2151668	2151803	136	+	1305.26
CyaR	2165138	2165224	87	+	1084.37	0.0679174		0.153173		0.245988				0.244907	0.340721	0.311871			21.6797	12.0254
RNA0-362	2276280	2276520	241	-	5.19761
MicF	2311106	2311198	93	+	313.692	5.56542	287.445	26.5221	140.555	15.2207	32.2257	37.2359	9.42854	4.81923		11.9179	5.56232			8.22313
Tpke70	2494216	2494651	436	-	1.18611
SroE	2638617	2638708	92	-	46.683
C0614	2651474	2651560	87	-	1.23657
IS128	2651537	2651745	209	+	4.37792														0.276474	0.265025
IS129	2651686	2652078	393	-	12.0727
RyfA	2651877	2652180	304	+	12.7204
GlmY	2689179	2689362	184	-	2322.33
RyfB	2698081	2698399	319	-	110.92											0.194382
RyfC	2698542	2698618	77	+	8.86786
RyfD	2732175	2732317	143	-	5870.05
MicA	2812824	2812895	72	+	667.438		4.39821	2.1964								2.66601
C0664	2833077	2833189	113	+	242.906
SokX	2885376	2885431	56	+	45.2968
CsrB	2922178	2922537	360	-	12349.6		3.74275										3.96509
GcvB	2940718	2940922	205	+	52.4918		0.24827					0.724246				3.79019	39.0426
OmrA	2974124	2974211	88	-	72.8841		27.1989	3.62757			3.94598	3.05189				4.17826
OmrB	2974332	2974407	76	-	50.0219		60.1924	4.08914			6.42407	8.5842	8.88752			8.27951
6S	3054005	3054187	183	+	52394.2						1.5031
RygC	3054871	3055010	140	+	4656.65		1.90042
RNA0-363	3065209	3065366	158	+	6.43204
C0719	3119380	3119601	222	+	45.6508														3.54767	7.42692
SroG	3182592	3182740	149	-	14.456															0.243595
RygD	3192743	3192887	145	-	3816.75						0.494729
RygE	3193121	3193262	142	-	2219.7												0.401032
PsrN	3236396	3236583	188	+	375.112						0.415174									0.271788
RnpB	3268238	3268614	377	-	3825.44
PsrO	3309247	3309420	174	+	33.6578		0.423699	0.415954			0.460826									0.364457
ArcZ	3348599	3348706	108	+	123.873	0.324143	0.250638	0.406176		0.344038
RNA0-364	3352086	3352191	106	+	9.05412					0.472888
RNA0-365	3365635	3365792	158	-	23.6519			2.0659								2.0001			4.44652	4.54334
CrpT	3483673	3483973	301	-	32.5669
RyhB	3578950	3579039	90	-	70.8961		0.0770896	0.301812		0.240496	0.209527		5.41155			4.18127			0.156485
AgrA	3648063	3648146	84	+	0.782112
AgrB	3648294	3648377	84	+	0.383853
GadY	3662887	3662991	105	+	49.6921	5.09307		1.70322								1.98782
SokA	3720099	3720128	30	+	0
IstR-2	3851141	3851280	140	-	2.70201
IstR-1	3851141	3851215	75	-	3.22331
GlmZ	3984455	3984626	172	+	1794.97		0.54138	0.568448		0.442816						2.03922
RNA0-366	3999214	3999357	144	+	43.0379		0.556278	0.445809
Spf	4047922	4048030	109	+	10879.2			1.76062											0.0487383	0.0342395
CsrC	4049059	4049303	245	+	5678.5	5.64748					2.99801			3.13116	2.88673		3.58469
RNA0-367	4056194	4056265	72	+	3.81696
OxyS	4156308	4156417	110	-	19.3822			35.8657			5.51834
SroH	4188350	4188510	161	-	813.758
SraL	4275950	4276089	140	-	354.426	4.97	2.62588	4.36953		2.62291				3.89654		2.06766			17.7603	30.1856
RNA0-368	4439248	4439353	106	-	0.848832
RyjB	4526000	4526089	90	+	308.249
ECS103	62	132	71	-	1.51219
ECS114	19625	19706	82	-	5.28221
ECS089	29303	29371	69	+	0.879464
ECS053	59499	59625	127	+	5.1776
ECS039	89360	89417	58	+	1.804
ECS185	164658	164715	58	+	3.47337
ECS023	192615	192701	87	+	23.5037			0.389112								0.463269			0.334436	0.408954
ECS164	192792	192850	59	+	32.7091			2.00264			2.22713		3.07755
ECS209	261981	262047	67	+	68.8529
ECS014	302907	303013	107	+	5.08299						0.356145
ECS024	407797	407870	74	+	3.10271
ECS030	502571	502645	75	+	1.05879
ECS058	573755	573826	72	-	5.49403	0.369139		0.208291		0.369466				0.227635		0.22519
ECS051	579779	579829	51	+	0.584761
ECS162	606957	607020	64	-	477.792
ECS027	637846	637925	80	+	18.3782
ECS123	668396	668446	51	-	10.7379		0.113688	0.158749
ECS198	712067	712116	50	+	2.35581
ECS210	889150	889273	124	+	3.93637
ECS172	922054	922113	60	+	5.9876
ECS166	986620	986799	180	+	13.0445			2.6497											4.78805	6.55
ECS167	989733	989783	51	+	1.65236
ECS191	1019493	1019559	67	+	2.03148
ECS157	1029155	1029221	67	-	2.07836
ECS223	1029185	1029249	65	+	4.92356
ECS020	1049757	1049935	179	-	90.5349														0.263909
ECS083	1066996	1067055	60	-	3.45688
ECS042	1225703	1225791	89	+	6.66764						2.57022
ECS047	1332921	1332971	51	-	0.138626
ECS161	1407150	1407271	122	+	35.009
ECS080	1432461	1432528	68	-	60.9799						2.28203								0.257075
ECS117	1432507	1432572	66	+	6.78058
ECS031	1432570	1432644	75	-	8.57698
ECS225	1432595	1432645	51	+	0.723119
ECS088	1433069	1433122	54	-	0.523164
ECS110	1475507	1475561	55	+	0.0296641
ECS182	1481038	1481088	51	+	3.0664
ECS104	1494707	1494775	69	-	2.17515
ECS132	1554498	1554551	54	+	0.255834
ECS120	1630770	1630837	68	-	7.37254
ECS025	1640387	1640446	60	-	26.4752
ECS010	1645072	1645145	74	-	525.846												0.201249
ECS183	1669060	1669177	118	-	5.07827
ECS037	1676332	1676390	59	+	0.876728
ECS019	1702813	1702878	66	-	2.21414
ECS112	1702838	1702913	76	+	1.12387
ECS035	1741399	1741453	55	+	1.30948
ECS056	1752876	1752933	58	+	1.83247
ECS192	1790135	1790188	54	-	3.1814			21.1671
ECS081	1848740	1848862	123	-	3.67777
ECS165	1906151	1906214	64	+	3.19115
ECS228	1993524	1993590	67	-	0.349659
ECS076	2006160	2006240	81	-	0.867358
ECS129	2036861	2036912	52	-	0
ECS106	2042726	2042792	67	-	6.90887	0.305974								0.310059		0.32904
ECS118	2066059	2066128	70	+	10.649
ECS007	2066460	2066509	50	-	150.531
ECS206	2068543	2068617	75	+	1.57295
ECS006	2111172	2111260	89	-	25.294															0.370566
ECS134	2111303	2111362	60	+	0.737908
ECS196	2151914	2151987	74	-	2.45633
ECS026	2276439	2276488	50	-	1.90693
ECS032	2280462	2280520	59	+	36.7651		0.265874	0.331122		0.382622								0.3139	0.0648766	0.0767618
ECS160	2380661	2380730	70	-	0.0897417
ECS184	2404734	2404785	52	-	1.00406
ECS180	2404787	2404849	63	-	6.19988														4.51181
ECS152	2454057	2454119	63	-	6.03834
ECS009	2468528	2468713	186	-	235.303											0.414446
ECS143	2515931	2515989	59	-	0.521308
ECS093	2536509	2536598	90	+	187.258
ECS205	2559006	2559079	74	-	2.3594			8.98103
ECS186	2576447	2576555	109	-	71.098
ECS174	2640900	2641028	129	-	27.9692
ECS048	2660296	2660418	123	+	27.9111
ECS175	2763277	2763343	67	-	18.4644
ECS107	2763842	2763912	71	-	0.233429
ECS044	2806199	2806250	52	-	78.864
ECS212	2870925	2870997	73	-	11.8401
ECS200	2902008	2902058	51	+	2.13996
ECS111	2902502	2902556	55	-	2.26888
ECS096	2915878	2915939	62	+	112.938											0.582348
ECS121	2967133	2967207	75	+	0.61929
ECS181	3065228	3065347	120	+	8.44768
ECS038	3098842	3098893	52	+	1.05188
ECS034	3181609	3181678	70	-	1.95158
ECS195	3305974	3306035	62	-	2.40428
ECS028	3376716	3376831	116	-	127.901	0.466877	0.344806	0.309347		0.290506	0.456915			0.441784					0.0711164	0.0863499
ECS194	3382362	3382419	58	-	28.6282						2.22609
ECS001	3382436	3382524	89	-	640.698
ECS071	3388537	3388594	58	-	2.14737
ECS187	3390147	3390445	299	-	227.256
ECS078	3524341	3524399	59	+	9.67659
ECS188	3617059	3617187	129	-	6.08552
ECS002	3645971	3646021	51	-	166.142
ECS022	3646083	3646161	79	+	61.1376		0.359356
ECS004	3646315	3646392	78	+	711.769															0.362817
ECS005	3655821	3655882	62	+	10.5675	7.48153			8.3573		0.025659
ECS131	3683620	3683670	51	-	0.0876101
ECS065	3826754	3826820	67	-	14.1162	3.38216		3.29672					5.00981	2.86537		4.30931	4.06805
ECS050	3886256	3886315	60	-	3.08012
ECS207	3920625	3920699	75	+	3.69792
ECS046	3984318	3984372	55	+	0.872411
ECS127	4116322	4116371	50	+	0.181764
ECS169	4148368	4148435	68	+	17.966
ECS163	4194206	4194329	124	-	1787.13															0.188445
ECS137	4324995	4325051	57	+	7.92661	0.315772										0.262781	0.0865947
ECS077	4372535	4372614	80	-	15.1827
ECS219	4437418	4437471	54	+	2.19827
ECS177	4457372	4457430	59	+	26.1431
ECS138	4460897	4460952	56	+	0.131673
ECS016	4484090	4484162	73	-	10.5411
ECS094	4501496	4501569	74	-	78.4254		2.69337
ECS073	4530328	4530385	58	-	0.0571881
ECS229	4570223	4570288	66	+	1.28087
ECS139	4612288	4612346	59	+	925.703
ECS045	4612636	4612687	52	-	115.227
ECS082	4626608	4626731	124	+	7.64818

## Sheet: MEV
Cumulative mean expression value (MEV) of each small RNA for each condition. Average MEV is denoted for conditions with replicates. Total values denote the summation of all individiual samples, including replicates.
		Stress													Fermentation
	Name	Acetate	Butanol	Butyrolacton	Control	Decanoic	Butanediol	Furfural	Geraniol	Itaconic acid	Levulinic acid	Serine	Succinic acid	Threonine	Batch	Fedbatch	Transition	Stationary	Stress total	Fermentation total	Total
	Tpke11	0.0176764	0.0639435	0.0398023	0.0814635	0.0750512	0.0221456	0.0710273	0.158203	0	0.0270178	0.0532315	0.0332579	0.0203439	0.192483	0.111985	0.120156	0.0954511	1.7987	2.1351	3.9338
	SroA	0.184198	0.110148	0.101574	0.377805	0.373481	0.19427	0.177483	0.25233	0.266374	0.288723	0.186787	0.45973	0.107079	1.43855	0.186134	0.0574939	0.043269	7.74608	4.89787	12.6439
	SgrS	2.27317	0.339461	0.883875	3.12123	0.943341	1.16413	1.84067	17.2438	2.71631	2.88621	2.90732	3.60329	1.42943	2.56536	1.22915	0.678216	1.52371	113.878	24.3226	138.201
	Tp2	0.115086	0.144925	0.124681	0.0519607	0.174249	0.108138	0.143966	0.0941809	0.131887	0.104547	0.0931826	0.159335	0.163067	0.253343	0.0920424	0.00929901	0.0361023	3.88921	1.50737	5.39658
	Tff	3.20167	1.40391	2.54393	6.45469	5.31418	2.02893	3.5713	4.54203	3.8252	3.40355	4.42118	3.84987	2.38308	16.6032	4.20516	0.835065	1.5238	117.786	79.6532	197.439
	C0067	0.0013984	0	0.00314881	0.00892339	0.0106873	0.00788384	0.00842857	0.00288821	0.00943724	0.00641223	0.0063168	0	0.00724242	0.0456827	0.00629472	0	0.0035769	0.163568	0.162326	0.325893
	EyeA	0.0023	0.00374406	0.0103579	0	0	0.00432228	0.0138628	0.0142511	0.0155218	0	0	0	0.0119119	0.0107337	0	0.00281417	0.00294153	0.173948	0.0416761	0.215624
	SraA	0.00613333	0.00499208	0.0138106	0	0	0.0115261	0.00616124	0	0	0	0.00692632	0	0	0.0143116	0.00460141	0	0	0.148649	0.0700359	0.218685
	4.5S	40.4432	30.539	77.781	70.0124	47.7881	51.0289	92.2768	44.1213	63.8876	48.0214	50.4409	106.186	48.5052	381.548	82.8794	70.0279	74.5875	1992.73	2017.44	4010.18
	SroB	87.4938	89.5668	165.082	129.165	112.249	104.833	164.143	112.31	94.4731	132.941	93.6206	165.637	30.8465	478.624	183.23	140.726	124.218	3971.95	3525.37	7497.32
	SroC	1.62789	7.58854	4.89224	6.36749	5.30267	6.68676	4.6021	4.6269	2.19286	3.23562	4.45664	2.08629	4.49319	16.3103	31.4905	18.4105	76.7238	150.5	678.162	828.662
	RybA	0.357456	0.585083	0.455515	0.444916	0.61542	0.465058	0.319623	0.417817	1.90866	0.351232	0.363748	2.01025	0.41705	1.5032	1.75492	1.78551	3.20012	20.2532	36.9577	57.211
	RybB	3.51974	4.79517	4.09636	1.37018	4.13968	2.56712	3.59428	2.9105	4.77687	1.95434	1.74492	5.21341	2.03414	19.3165	22.8475	22.8083	86.3342	106.249	658.022	764.271
	PsrD	0.978466	1.17524	1.43932	1.66323	1.19362	1.25177	1.84115	1.38856	1.17966	1.15012	1.2942	1.24353	0.632105	11.2035	2.76093	1.29212	1.80036	43.2822	58.3331	101.615
	C0293	0	0	0	0.00763989	0	0.00449991	0	0	0	0.00548992	0	0	0	0.0335245	0.00179644	0.00292983	0.00306242	0.0528891	0.104256	0.157145
	C0299	0.0110633	0	0.00996458	0.0282386	0	0.0166326	0.0088909	0.00456996	0	0.00507297	0.00999494	0.00832617	0.0114595	0.0206522	0.0166	0.0108292	0.0141491	0.319721	0.279789	0.59951
	RttR	1.88498	1.04334	3.11198	5.32272	5.32802	3.3003	3.80764	2.02259	1.35902	5.31774	1.78468	2.20217	0.847067	3.85937	1.01538	0.746694	0.908607	96.9286	22.7316	119.66
	RNA0-359	0.742217	1.11041	1.24076	0.579497	0.673174	0.701898	0.385486	0.528848	0.783365	0.275525	0.630755	1.2179	2.1607	0.58633	1.02504	0.203016	0.329222	25.8571	12.324	38.1811
	McaS	7.13582	12.3004	9.52613	41.0271	29.0857	6.37651	27.6685	19.8245	13.7751	19.3305	11.0719	25.043	5.14533	111.61	223.025	199.022	164.536	585.919	3485.66	4071.58
	FnrS	0.26657	0.139903	0.17056	0.176609	0.233784	0.150559	0.204861	0.117334	0.157287	0.240459	0.08225	0.115109	0.037721	1.30522	1.05568	0.347551	0.719107	5.42143	16.0306	21.4521
	C0343	0.0932266	0.00379398	0.0734721	0.0223085	0.124685	0.100738	0.0468254	0.0385095	0.0629149	0.10687	0.021056	0.223641	0.0724242	0.0652611	0.0297251	0.00855509	0.0447113	2.45135	0.602558	3.05391
	MicC	0.00801835	0.00783161	0.0252771	0.0153499	0.0122561	0.0120548	0.0418851	0.0165609	0.0324676	0	0.0181101	0.0120691	0.0166111	0.0449044	0.0433123	0.0353192	0.0430705	0.532805	0.757859	1.29066
	RydC	5.14567	4.12595	9.15122	12.6879	9.7271	6.15925	9.5864	9.79849	9.65843	8.06538	7.00153	11.7165	2.50373	77.9946	77.3194	52.4835	36.279	272.204	1154.43	1426.63
	C0362	2.98066	2.0427	2.56656	3.15122	3.76201	2.57008	2.93963	3.24082	2.0537	3.24141	2.74008	3.79239	1.66519	14.3541	6.54545	2.44186	5.17597	95.2775	115.647	210.924
	MgrR	0.278974	0.310416	0.246497	0.523911	0.472292	0.225632	0.276696	0.444902	0.154904	0.477679	0.398788	0.524885	0.219467	1.06296	0.312617	0.1145	0.092584	11.9718	5.65332	17.6251
	DicF	0.0428755	0.0214754	0.0891171	0.0420914	0.0504117	0.0867718	0.0397574	0.0408709	0	0.0756159	0.0595925	0.0558482	0.0512436	0.400186	0.26228	0.121063	0.36697	1.7637	4.99196	6.75567
	RNA0-360	0.362548	0.420048	0.177016	0.528203	0.233254	0.59094	0.29173	0.341925	0.174764	0.175997	0.457467	0.254058	0.153279	0.953882	0.596028	0.475283	0.761748	11.3611	11.7449	23.106
	RydB	0.2185	3.74934	1.03031	0.336267	7.32787	0.400955	0.743697	1.88477	0.537784	0.618827	0.232235	0.652931	0.159759	0.899739	0.80034	0.462352	0.364923	37.6289	11.8493	49.4782
	RprA	0.794091	0.227639	0.363612	0.244331	0.165399	0.159554	0.401361	0.257876	9.56082	0.309161	0.31208	8.62928	5.75945	3.19313	0.402163	0.144622	0.804803	50.5826	13.6588	64.2414
	SroD	0.0792697	0.0430131	0.0961118	0.0583652	0.0621354	0.0840332	0.106174	0.0755637	0.0411508	0.0885409	0.0413163	0.103254	0.0210536	0.739878	0.3309	0.848048	0.844836	2.45127	10.3813	12.8326
	RyeA	4.24153	3.33345	5.29069	5.92653	5.85333	5.65563	5.50622	5.07757	7.95438	5.64772	4.88823	7.45866	4.87918	26.6024	35.8339	13.2673	29.2159	177.766	532.375	710.141
	RyeB	0.00577851	0.00940656	0	0.0230459	0	0.00814446	0.0087072	0.0149185	0.00974922	0	0.0195769	0.0135902	0	0.0606766	0.0173408	0.0159082	0.0110854	0.319254	0.369487	0.688741
	MicL	1.41028	2.46885	1.96291	0.891617	1.62557	1.26826	1.25815	0.970916	2.25623	0.76651	0.635002	2.34263	0.80862	2.06185	1.27702	0.992557	3.33164	46.6158	31.9212	78.537
	C0465	0.00448205	0	0.0100923	0.0357507	0	0.0210573	0.0135073	0.0231427	0	0	0.0101231	0.0126494	0	0.135961	0.0100877	0.0164521	0.00573222	0.392415	0.434996	0.82741
	IsrB	5.51057	0.627785	4.93723	3.41598	7.16382	3.71403	3.28802	3.61252	4.67438	6.02148	6.32914	4.47076	5.00746	22.5711	13.773	0.153724	0.325554	142.628	170.863	313.491
	RNA0-361	0.0987212	0.0486534	0.216175	0.135816	0.0207655	0.132759	0.211078	0.121589	0.0427854	0.103825	0.112508	0.139733	0.0422162	0.190204	0.0665893	0.032137	0.112357	4.06834	1.52555	5.59389
	DsrA	0.178818	0.261654	0.334787	0.217956	0.322461	0.252978	0.3633	0.236535	0.3661	0.230324	0.195131	0.321323	0.0624347	1.08768	0.420553	0.208961	0.637265	8.52942	9.13628	17.6657
	RseX	0.00384176	0.00312691	0.00865057	0	0	0	0.0849032	0	0	0.013212	0.00433846	0.00361411	0	0.0268933	0.0129699	0.0094012	0.00982666	0.365061	0.238026	0.603087
	IsrC	0.0171373	0.0167381	0.0135059	0.0109355	0.00654858	0.0177129	0.0206583	0.0106184	0.0173479	0.00785812	0.0193529	0.0128974	0.00887552	0.0719791	0.053356	0.0293557	0.056985	0.475017	0.940169	1.41519
	RyeC	0.958344	1.63168	1.5111	1.31823	1.56946	1.80786	1.19356	1.11085	0.791936	1.57223	1.21201	1.02575	0.626748	8.4885	6.0407	4.20725	3.39712	43.0129	97.5535	140.566
	RyeD	6.65911	9.54493	13.1914	11.0722	6.76796	10.1712	9.15419	8.43103	4.54514	11.2155	7.64054	5.38063	4.18703	44.1472	50.9855	43.6341	83.5773	292.882	1012.38	1305.26
	CyaR	0.22503	3.5912	0.628856	4.45528	3.08642	0.943947	2.40182	2.00432	2.27795	0.995001	1.12087	1.19457	0.801245	12.6396	64.1652	55.8662	63.7881	58.8483	1025.52	1084.37
	RNA0-362	0.085233	0.0388021	0.0666844	0.129057	0.171129	0.0705854	0.0783648	0.09697	0.0877429	0.0877707	0.135407	0.103286	0.0860412	0.249448	0.143604	0.0433057	0.0637413	3.02139	2.17621	5.19761
	MicF	0.789419	31.8633	4.21957	0.167913	26.0144	2.29239	5.40003	5.67161	1.38261	0.784291	0.161316	1.88489	0.603535	3.64023	5.12997	4.18555	14.9951	187.705	125.987	313.692
	Tpke70	0.0164376	0.0182738	0.0135413	0.0243039	0.0306402	0.0218493	0.0225535	0.0173889	0.0189394	0.0193029	0.0217321	0.0105605	0.00622915	0.0860668	0.032785	0.00637707	0.0215353	0.61364	0.572471	1.18611
	SroE	0.8113	0.81653	0.829984	0.885064	0.667956	0.98191	1.33605	0.867249	0.923208	0.753611	0.699483	0.739988	0.600255	2.50049	0.892323	0.527719	0.928246	28.3549	18.328	46.683
	C0614	0.0120552	0.00981202	0.0135724	0.0320524	0.0153553	0.0415336	0.0403667	0.0331979	0.0135593	0.0230324	0.0317655	0.0226816	0.0416231	0.0562595	0.0256251	0.00737508	0.00513923	0.850747	0.385827	1.23657
	IS128	0.0552	0.0326754	0.0489647	0.0907282	0.0639192	0.0502956	0.0756152	0.0587316	0.0564428	0.0517734	0.0774488	0.0786803	0.0519791	0.398124	0.146199	0.0235367	0.0406466	2.03268	2.34524	4.37792
	IS129	0.267967	0.224605	0.1968	0.309997	0.413658	0.23845	0.189857	0.241906	0.137726	0.362112	0.249506	0.219534	0.259643	0.544532	0.220009	0.07274	0.11802	8.31323	3.75945	12.0727
	RyfA	0.207	0.194691	0.156663	0.209142	0.27685	0.234484	0.122455	0.190014	0.131935	0.232021	0.185712	0.120086	0.187612	0.847964	0.391263	0.132266	0.238264	6.1532	6.56715	12.7204
	GlmY	23.2712	18.5591	25.6482	20.6808	23.9593	12.9201	19.8709	20.7002	19.6951	21.1556	16.9785	16.6551	8.99891	136.827	65.6463	75.2662	147.522	641.972	1680.36	2322.33
	RyfB	1.2362	1.25237	1.31529	3.30606	4.13337	1.7578	1.40696	2.64602	1.18335	1.89829	2.89108	0.58766	1.89858	5.49298	3.51488	0.323162	1.3056	62.1085	48.8118	110.92
	RyfC	0.0953454	0.0480406	0.102234	0.101402	0.0867475	0.115186	0.109462	0.121905	0.0306404	0.0936852	0.117927	0.0854243	0.0117572	0.815763	0.287827	0.147214	0.275816	3.10098	5.76688	8.86786
	RyfD	62.8021	64.9527	99.292	80.3417	77.5296	74.8345	71.3948	71.3318	118.139	81.0665	68.5461	92.8142	36.421	355.308	201.285	70.4583	150.569	2534.22	3335.84	5870.05
	MicA	7.05512	11.2436	8.34215	3.94271	6.25281	3.94648	5.78489	5.64104	9.2734	2.93337	2.65942	10.6202	3.79724	35.7123	15.5802	17.6775	49.2321	205.83	461.607	667.438
	C0664	2.1734	1.89363	2.61239	3.07975	3.15653	2.94481	2.85303	2.88821	2.23404	2.8621	2.06833	2.24107	1.77856	12.9584	8.02276	4.45168	11.8525	84.0193	158.886	242.906
	SokX	0.6992	0.404358	0.75958	0.479436	0.0937482	0.518674	1.18296	0.361027	0.269044	0.956209	0.422505	0.588529	0.0794125	3.52066	1.14805	0.94181	1.38448	19.5596	25.7371	45.2968
	CsrB	165.018	334.381	131.435	140.788	158.814	221.223	78.8442	185.026	220.16	129.919	226.663	210.299	358.296	315.336	431.405	164.388	283.77	6208.06	6141.56	12349.6
	GcvB	0.116818	0.0263728	0.0748801	0.165953	0.130333	0.118578	0.126771	0.112711	0.120843	0.20136	0.281175	0.447603	4.17323	1.10625	2.91643	1.13824	2.79391	9.44106	43.0507	52.4918
	OmrA	0.486659	7.09754	1.39549	0.405608	0.637594	0.541268	1.60829	1.1118	0.951767	0.400764	0.255723	1.52482	0.288051	2.22481	0.986531	0.546845	2.88845	46.3613	26.5227	72.8841
	OmrB	0.2392	5.42514	0.554148	0.139428	0.3164	0.20747	0.901081	1.12108	1.08652	0.168743	0.145453	1.06454	0.226326	1.96427	0.836881	0.410869	1.45018	31.5281	18.4938	50.0219
	6S	452.094	506.966	662.157	578.198	484.761	593.995	800.599	537.494	480.996	691.66	460.686	371.658	349.318	2824.52	1895.58	1016.38	2088.54	18281.6	34112.6	52394.2
	RygC	54.8897	93.9701	120.611	76.8766	69.5724	75.8914	62.8706	67.0169	58.157	72.8217	62.6661	75.1076	26.8681	300.51	97.6816	86.7028	118.407	2442.76	2213.89	4656.65
	RNA0-363	0.151713	0.0823222	0.138627	0.101721	0.126029	0.117762	0.1767	0.129425	0.0445153	0.151232	0.0918717	0.113765	0.0170812	0.328358	0.117119	0.0686021	0.140602	3.95304	2.479	6.43204
	C0719	0.363773	0.270449	0.602812	0.391905	0.776273	0.534172	0.436615	0.447218	0.526062	0.66433	0.337892	0.490362	0.424106	1.43677	1.42364	0.974009	2.92436	15.345	30.3058	45.6508
	SroG	0.26396	0.246354	0.290578	0.396761	0.591746	0.304242	0.304051	0.26653	0.577952	0.398075	0.275565	0.443662	0.261262	0.563917	0.213873	0.0703355	0.0480121	11.0003	3.45574	14.456
	RygD	43.6409	40.1724	50.4569	48.044	48.9036	50.7216	23.2004	37.5044	36.2683	63.8597	36.0956	37.8171	14.8532	360.899	126.072	66.0851	91.8725	1394.56	2422.19	3816.75
	RygE	19.745	32.697	45.3611	33.4038	37.9135	36.4373	20.2306	24.9795	26.9078	29.3094	23.3877	23.5962	8.58763	125.495	56.4669	42.5781	97.9792	940.852	1278.84	2219.7
	PsrN	5.38719	4.36661	6.60119	8.67716	6.17504	6.74635	3.53806	6.87487	15.8061	6.12871	4.5171	10.8724	5.84595	36.8612	6.1308	2.93057	4.6162	218.956	156.156	375.112
	RnpB	55.5243	53.788	72.1699	85.6539	102.366	77.9131	63.2814	95.3139	103.991	30.878	69.7979	83.0915	80.6632	262.827	69.8041	28.0758	59.5158	2349.26	1476.18	3825.44
	PsrO	0.493257	0.243665	0.350621	0.891057	0.844542	0.470085	0.385502	0.668107	1.69491	0.513623	0.639848	1.11329	0.717999	2.24569	0.752171	0.197898	0.309639	20.5646	13.0932	33.6578
	ArcZ	0.509833	0.276644	0.659646	1.7351	0.865868	0.553572	0.933256	1.07305	0.513368	1.35815	0.486189	0.648631	0.201178	10.0233	4.5899	4.07159	6.00498	26.2826	97.5904	123.873
	RNA0-364	0.178067	0.0957359	0.231746	0.229339	0.312129	0.098241	0.170672	0.168704	0.242546	0.168546	0.143899	0.239747	0.0507647	0.518429	0.18139	0.081953	0.0898405	5.77953	3.27459	9.05412
	RNA0-365	0.382581	0.159276	0.584212	0.305163	0.621745	0.347087	0.357817	0.320156	0.56386	0.640215	0.168845	0.616398	0.330236	0.713152	0.376925	0.587826	0.977181	13.1611	10.4908	23.6519
	CrpT	0.426581	0.435303	0.566941	0.734997	0.809509	0.926743	0.960541	0.723249	0.835914	0.477732	0.490232	0.463922	0.797386	0.675301	0.784669	0.322232	0.531502	21.0615	11.5053	32.5669
	RyhB	1.4489	0.0916878	0.546668	1.85904	1.45466	0.419742	0.382407	1.43207	8.72945	2.14632	0.872947	6.65441	1.21713	2.86424	0.394877	0.0950566	0.591183	58.9638	11.9323	70.8961
	AgrA	0.0123388	0.0133905	0.023153	0.0328066	0.0314332	0.0193231	0.0206583	0.0212369	0.0138783	0.0188595	0.0185788	0.0116077	0.0106506	0.0191944	0.00925695	0.0025162	0.00526015	0.631822	0.150291	0.782112
	AgrB	0.00616941	0.00669526	0.0046306	0.0196839	0	0.0154585	0.00826331	0.0212369	0	0.00471487	0.00464471	0.00386922	0.0106506	0	0.0061713	0	0.00789023	0.296751	0.0871026	0.383853
	GadY	1.88617	0.403788	0.749716	0.462104	1.17051	0.581903	0.682313	0.577643	0.438158	0.641223	0.40984	0.833172	0.327633	3.83797	1.43505	0.529601	0.973003	23.6199	26.0722	49.6921
	SokA	0	0	0	0	0	0	0	0	0	0	0	0	0	0	0	0	0	0	0	0
	IstR-2	0.0287171	0.0142274	0.0477944	0.0358529	0.0477111	0.0633523	0.0401361	0.0128938	0.0674089	0.042939	0.01974	0.0469834	0.0258658	0.110711	0.0777473	0.0534693	0.105391	1.19889	1.50312	2.70201
	IstR-1	0.062928	0.0341458	0.0472321	0.0297446	0.0356243	0.0394192	0.0421429	0.0433232	0.0471862	0.0641223	0.036848	0.0789321	0.0482828	0.239291	0.0839297	0.0769958	0.0476921	1.56761	1.6557	3.22331
	GlmZ	7.53367	4.30131	6.59968	12.6198	22.0192	5.11839	12.7286	8.85145	22.4752	11.254	8.8325	24.412	8.06351	156.209	101.245	32.0779	28.948	359.312	1435.65	1794.97
	RNA0-366	0.570209	0.445465	0.521182	1.26158	1.92555	0.897127	0.864655	1.15778	1.32609	0.889973	0.824996	1.03428	0.59313	2.43041	0.730767	0.231577	0.414736	29.2465	13.7914	43.0379
	Spf	262.147	153.066	445.459	262.626	230.242	252.268	249.838	264.811	206.743	253.971	268.08	260.753	112.54	780.865	76.6207	8.27057	8.61205	8568.58	2310.58	10879.2
	CsrC	189.689	57.4522	35.6017	45.7482	63.9717	77.8997	127.002	64.6766	38.171	136.203	94.7231	26.534	105.151	126.397	211.891	52.8381	146.572	2773.88	2904.62	5678.5
	RNA0-367	0.0359178	0.0194896	0.0485261	0.137518	0.0732006	0.049499	0.0336758	0.138476	0.129277	0.0768589	0.124389	0.18021	0.0620071	0.301721	0.0395217	0.0117193	0.00612484	2.79817	1.01879	3.81696
	OxyS	0.0444945	0.0336285	3.85729	0.106472	0.0607232	0.146329	0.584253	0.121436	0.0536207	0.0837962	0.0933164	0.0687666	0.0246901	0.496874	0.206248	0.132215	0.144296	15.5584	3.8238	19.3822
	SroH	10.5825	8.76445	10.0307	8.69129	11.5751	8.6102	7.04126	8.21168	7.29774	10.8679	8.69541	9.39463	4.97635	39.5417	33.246	14.9196	23.5456	296.519	517.239	813.758
	SraL	4.54979	1.78249	4.34085	1.06364	1.91799	2.59979	1.97419	1.17592	1.17123	3.88741	1.17312	2.1119	0.989367	4.38764	9.14608	14.0915	35.7515	78.0559	276.37	354.426
	RNA0-368	0.0130692	0.015956	0.0183926	0.0104245	0	0.0399104	0.0131286	0.0168704	0.0330744	0.0149818	0.0147589	0.00922103	0.00846078	0.0381198	0.0171585	0.00599656	0.0146252	0.541675	0.307157	0.848832
	RyjB	3.5329	3.43355	6.55564	5.23629	4.73506	5.32159	5.24835	4.30825	3.40789	5.05408	3.69796	4.51301	1.77037	27.3734	7.97186	3.55987	5.11448	150.618	157.631	308.249
	ECS103	0.0147718	0.0400772	0.0388057	0.0157102	0.0188157	0.0323867	0.0346244	0.0203395	0.0166149	0.0112891	0.0333634	0.00926433	0.0255015	0.0459585	0.0350938	0.00903707	0.0661224	0.812829	0.699362	1.51219
	ECS114	0.0895317	0.0416412	0.0576001	0.122425	0.0977496	0.104156	0.0599593	0.105666	0.158246	0.131959	0.0674049	0.0922478	0.0441611	0.328295	0.132739	0.0365156	0.100873	2.91793	2.36428	5.28221
	ECS089	0.00506667	0.0123717	0.0171131	0.0161656	0.0387221	0.00476077	0.0254486	0.0104645	0	0.0348491	0.00572174	0.0142993	0	0.0709359	0.0190058	0.0123987	0.0129598	0.477505	0.401959	0.879464
	ECS053	0.0646897	0.0403297	0.114671	0.06148	0.0841519	0.100876	0.069132	0.0625401	0.0835976	0.0694237	0.0559559	0.0725098	0.0997972	0.160583	0.140433	0.0892559	0.230598	2.40237	2.77523	5.1776
	ECS039	0.015069	0.0343421	0.0271449	0.00961572	0	0.0339821	0.0726601	0.031123	0.0813555	0.0138195	0.068069	0.0396928	0.0156087	0.168779	0.0293935	0.00737508	0.0115633	1.13352	0.670477	1.804
	ECS185	0.0120552	0.0588721	0.061076	0.0865415	0.0460659	0.113274	0.0968801	0.0809198	0.101694	0.0690973	0.068069	0.0567041	0.0624347	0.126584	0.0881804	0.0147502	0.0154177	2.32066	1.15271	3.47337
	ECS023	0.311425	0.255112	0.235256	0.653869	0.629567	0.517283	0.480364	0.439872	0.244067	0.405371	0.594469	0.264619	0.572318	1.40649	0.630075	0.103251	0.19786	13.9189	9.58485	23.5037
	ECS164	0.580691	0.265257	0.887269	0.463184	0.905703	0.668122	1.01786	0.47729	1.23964	0.686054	0.347959	0.797125	0.429635	1.24438	0.57346	0.268253	0.776764	21.1474	11.5617	32.7091
	ECS209	0.767033	0.594579	0.863572	0.782461	0.717803	0.794268	0.754797	0.619673	0.316922	0.974994	0.341767	0.328884	0.189168	4.43191	2.30572	1.5961	3.18985	21.69	47.163	68.8529
	ECS014	0.0931177	0.0425493	0.0956413	0.130306	0.187277	0.098241	0.042668	0.128215	0.0220496	0.131091	0.110692	0.0553262	0.0930685	0.297334	0.107854	0.0519702	0.0689473	3.08594	1.99705	5.08299
	ECS024	0.0354324	0.046143	0.0585082	0.0150733	0.108317	0.0665865	0.0237291	0.0292724	0	0.0866517	0.0266757	0.0622212	0.0122338	0.209453	0.0744309	0.0317926	0.111778	1.47143	1.63127	3.10271
	ECS030	0.0116533	0.0151759	0.020992	0.0297446	0.0534365	0.0131397	0.0327778	0.0385095	0.0314575	0.010687	0.021056	0.00877023	0.0120707	0.0543842	0.0227309	0.00570339	0.00596151	0.704483	0.354303	1.05879
	ECS058	0.06555	0.0711371	0.0437334	0.23238	0.055663	0.0775609	0.112186	0.150428	0.0491523	0.0500955	0.11515	0.0456783	0.037721	0.294581	0.151175	0.0623809	0.0807287	3.03423	2.4598	5.49403
	ECS051	0.0068549	0	0.0154353	0	0	0.0128821	0.0206583	0.0283158	0	0.00785812	0.00774118	0.0193461	0	0.0159954	0.0102855	0.0167747	0.0131504	0.357275	0.227486	0.584761
	ECS162	5.67827	3.89031	4.57561	4.01727	1.37766	5.97961	6.1623	4.35488	2.39617	5.30386	4.65741	3.53036	1.34381	33.8669	20.13	7.68956	14.0631	149.567	328.225	477.792
	ECS027	0.360525	0.323674	0.18204	0.369484	0.367376	0.324387	0.201935	0.311386	0.250677	0.295564	0.241815	0.283662	0.226326	1.3664	0.462269	0.197836	0.340924	9.52779	8.85043	18.3782
	ECS123	0.167945	0.0223175	0.046306	0.328066	0.235749	0.12238	0.130836	0.240684	0.555132	0.172879	0.363835	0.477204	0.159759	1.18366	0.118283	0.0167747	0.0219173	7.168	3.56986	10.7379
	ECS198	0.03496	0.0398368	0.0472321	0.0111542	0.106873	0.0525589	0.0491667	0.0433232	0.0471862	0.0240459	0.015792	0.059199	0.0181061	0.179468	0.0445876	0.0256653	0.0536536	1.30397	1.05183	2.35581
	ECS210	0.0577968	0.0734319	0.063484	0.0944512	0.0861878	0.0503337	0.0764689	0.101903	0.0761068	0.0775673	0.0668613	0.0901778	0.0292033	0.322358	0.0687428	0.0362211	0.028846	2.44892	1.48745	3.93637
	ECS172	0.0903133	0.0616522	0.0524801	0.046476	0.133591	0.0656987	0.0643849	0.0962738	0.0393218	0.0467558	0.02632	0.0548139	0.0150884	0.312709	0.227309	0.0998094	0.253364	2.00351	3.98409	5.9876
	ECS166	0.0602089	0.0237124	0.155254	0.061968	0.126169	0.098548	0.0897487	0.0701996	0.0655364	0.0734735	0.0745733	0.0511597	0.100589	0.589162	0.481576	0.4836	0.87808	2.56883	10.4756	13.0445
	ECS167	0.0308471	0	0.0540236	0.0109355	0.0261943	0.0193231	0.00688609	0.0212369	0.092522	0.0235744	0.0154824	0.0193461	0.0532531	0.0479861	0.0642844	0.037743	0.0219173	0.776935	0.87543	1.65236
	ECS191	0.0234806	0.012741	0.0234986	0.00832405	0	0.0392231	0.0524165	0.0215538	0.0352136	0.0239262	0.00589254	0.0392697	0	0.0730534	0.0665487	0.0510752	0.0867533	0.786192	1.24528	2.03148
	ECS157	0.0182627	0.016988	0.0587464	0.0249722	0.0598169	0.0735433	0.110075	0.0161654	0	0.0299078	0.0412478	0.0294523	0.040536	0.170458	0.0391463	0	0.00667333	1.35843	0.719926	2.07836
	ECS223	0.0833661	0.0481544	0.0847755	0.111542	0.0205525	0.131397	0.0540293	0.0555426	0.0907427	0.0739873	0.0485908	0.106255	0.0696387	0.062751	0.115	0.15794	0.178845	2.57385	2.3497	4.92356
	ECS020	1.71773	0.763035	1.11923	1.34599	1.02246	1.15982	0.85149	1.20409	2.22751	1.51798	1.09397	1.9586	0.935648	8.80022	2.58764	0.464795	1.46748	42.3814	48.1535	90.5349
	ECS083	0.0670066	0.0426823	0.15088	0.0743616	0.0222652	0.0766485	0.0760913	0.0661882	0.117966	0.0935117	0.0658	0.115109	0.0754419	0.0679803	0.039342	0.0142585	0.0558891	2.70051	0.756371	3.45688
	ECS042	0.10213	0.0991124	0.163632	0.0877299	0.135092	0.184547	0.20519	0.154146	0.0927819	0.112574	0.119771	0.192157	0.152579	0.26581	0.12672	0.0336436	0.0627968	4.64342	2.02422	6.66764
	ECS047	0	0	0	0.0109355	0	0.00644105	0.00688609	0	0	0	0	0	0	0	0.00257137	0.00838734	0.00438346	0.072788	0.0658382	0.138626
	ECS161	0.257902	0.135277	0.164538	0.173713	0.240902	0.145399	0.198624	0.11541	0.14504	0.233232	0.0841377	0.110526	0.0371026	2.30018	1.97893	0.673187	1.32485	5.27932	29.7296	35.009
	ECS080	0.891994	0.418454	1.0824	0.688938	1.04122	1.00963	1.43058	0.737981	1.00618	1.12568	0.876688	0.943122	0.785483	4.16279	2.17924	0.232749	0.473414	30.4493	30.5306	60.9799
	ECS117	0.100642	0.0474247	0.113309	0.143653	0.0809643	0.109498	0.14899	0.0984618	0.0893678	0.145732	0.0717818	0.104645	0.0548668	0.791043	0.149023	0.022684	0.0779061	3.47761	3.30297	6.78058
	ECS031	0.130517	0.0834675	0.141696	0.09667	0.106873	0.113878	0.0796032	0.077019	0.0786437	0.122901	0.115808	0.149094	0.0120707	0.522088	0.241298	0.165398	0.333844	3.52955	5.04743	8.57698
	ECS225	0.00342745	0	0.0154353	0.0109355	0	0.0128821	0.00688609	0	0.046261	0.0235744	0.0232235	0	0.0532531	0.0319907	0.020571	0.0167747	0.00876692	0.388607	0.334512	0.723119
	ECS088	0.00323704	0.0105388	0	0.020656	0.0247391	0.0182496	0.0260141	0	0.0218455	0.00742156	0.0146222	0.0182713	0	0.0151067	0.00728556	0.00792138	0	0.403617	0.119548	0.523164
	ECS110	0	0	0	0	0	0	0	0	0	0	0	0	0	0.0148321	0	0	0	0	0.0296641	0.0296641
	ECS182	0.037702	0.0278969	0.0848943	0.021871	0.0261943	0.0128821	0.0482026	0.0637106	0.092522	0.0471487	0.0541882	0.0709357	0.0887552	0.255926	0.082284	0.025162	0.0306842	1.61577	1.45063	3.0664
	ECS104	0.0253333	0.0453628	0.0627479	0.0161656	0.0387221	0.042847	0.0407177	0.0156968	0.0512893	0.0522736	0.022887	0.0571971	0.0262407	0.141872	0.0380116	0.0402957	0.0421193	1.25994	0.915213	2.17515
	ECS132	0.00323704	0	0.0072889	0.020656	0	0.00608321	0.00650353	0.00668568	0	0.00742156	0.00731111	0	0	0	0.00485704	0	0.00413994	0.195561	0.0602731	0.255834
	ECS120	0.120818	0.0502144	0.104188	0.0410082	0.0982288	0.140093	0.139443	0.0265461	0.190827	0.117872	0.0638647	0.120913	0.0133133	0.587829	0.260352	0.0440336	0.161092	3.07725	4.29529	7.37254
	ECS025	0.317553	0.203926	0.341121	0.353217	0.200387	0.251845	0.228274	0.264753	0.255592	0.44752	0.25004	0.263107	0.0905303	2.17537	1.03164	0.406367	0.577521	9.31058	17.1646	26.4752
	ECS010	2.82515	2.69552	4.12749	4.55967	3.03288	3.41811	4.69836	3.34681	1.89701	3.76393	2.45416	2.50218	0.587224	37.1944	21.6062	17.2807	24.1169	108.691	417.154	525.846
	ECS183	0.0503661	0.0530514	0.033356	0.0992538	0.0452851	0.0862991	0.0386905	0.0795483	0.0199942	0.0237742	0.0802983	0.01951	0.00767206	0.304183	0.197821	0.128689	0.134513	1.76539	3.31288	5.07827
	ECS037	0.00888813	0	0.0200136	0.00945274	0	0.0167031	0.0119048	0.0183573	0	0.00679261	0.00669153	0.0167229	0.0153441	0.055306	0.0333407	0.0145002	0.0151564	0.361924	0.514804	0.876728
	ECS019	0.0291333	0.0172454	0.0536728	0.0253505	0.0202411	0.0348402	0.0159632	0.0273505	0.0357471	0.0546497	0.0239273	0.0498308	0	0.321361	0.0357655	0.0162028	0.0372594	1.05188	1.16226	2.21414
	ECS112	0.0115	0.00374406	0.0207158	0.0220149	0.0351556	0.0172891	0.00462093	0.00475035	0	0.0210929	0.0259737	0.00865483	0	0.107337	0.0310595	0.0225134	0.0264738	0.456225	0.667645	1.12387
	ECS035	0.0286036	0.00517361	0.0286255	0.0101402	0.0485786	0.029863	0.0191558	0.0196924	0.0428965	0.0291465	0.0287127	0.0239188	0.0493802	0.0593282	0.0286124	0.0194434	0.0162587	0.809952	0.499533	1.30948
	ECS056	0.0210965	0	0.0271449	0.0288472	0.0460659	0.0226547	0.01211	0.0124492	0	0.00690973	0.0068069	0.0113408	0.0156087	0.0562595	0.0746142	0.0921885	0.0655252	0.509754	1.32271	1.83247
	ECS192	0.106822	0.063233	0.0510223	0	0.0742173	0.0608321	0.0845459	0.0869138	0.0218455	0.0519509	0.0511778	0.0791757	0	0.181281	0.0679986	0.0237641	0.0331195	2.00308	1.17832	3.1814
	ECS081	0.0795837	0.0855959	0.0704001	0.0816163	0.0977496	0.0881324	0.0856562	0.0968608	0.0191814	0.0684232	0.0834537	0.0588247	0.0368009	0.145909	0.0629046	0.0295603	0.0454383	2.54937	1.12839	3.67777
	ECS165	0.0437	0.0311225	0.0246	0.0522855	0.0208736	0.0410617	0.0658482	0.0451283	0.0184321	0.0375717	0.04935	0.0308328	0.0141454	0.140209	0.116797	0.0501275	0.097806	1.31795	1.87319	3.19115
	ECS228	0	0.012741	0	0.00832405	0	0.00980577	0	0	0	0	0.00589254	0	0	0.0487023	0.0117439	0.0031922	0.00667333	0.11029	0.239369	0.349659
	ECS076	0.0151062	0.00351294	0.0291556	0.00688533	0.0494782	0.0121664	0.0173427	0.00445712	0.0145636	0.0296862	0.00974815	0.00406029	0.0111766	0.0100712	0.0275232	0.0132023	0.0220797	0.471581	0.395777	0.867358
	ECS129	0	0	0	0	0	0	0	0	0	0	0	0	0	0	0	0	0	0	0	0
	ECS106	0.0652239	0.0891868	0.0939942	0.274694	0.119634	0.127475	0.172974	0.118546	0.0704272	0.0837418	0.141421	0.0834481	0.0810719	0.791412	0.115482	0.0255376	0.0467133	4.02325	2.88562	6.90887
	ECS118	0.194777	0.174794	0.264275	0.310725	0.17176	0.309722	0.225765	0.268191	0.185374	0.240459	0.3384	0.150347	0.232792	0.559381	0.12552	0.0366647	0.067067	8.02229	2.6267	10.649
	ECS007	2.19549	2.08289	3.0937	4.08245	3.23291	2.06294	3.39952	3.39365	0.731386	3.70306	2.80308	2.39427	1.08636	9.0876	3.0372	1.6383	1.85552	92.6838	57.847	150.531
	ECS206	0.027968	0.0303518	0.0419841	0.0223085	0.0178122	0.0218996	0.0234127	0.0288821	0.0629149	0.0267176	0.02632	0.0263107	0.0120707	0.0543842	0.0332222	0.0256653	0.0417306	0.921263	0.651686	1.57295
	ECS006	0.318175	0.159859	0.190167	0.426117	0.435297	0.265747	0.193352	0.279897	0.689237	0.265675	0.381492	0.317798	0.244127	2.62144	0.832519	0.338839	0.444601	9.7635	15.5305	25.294
	ECS134	0.00582667	0	0.00656001	0.0185904	0	0.0164247	0.00585317	0.00601711	0	0.0200382	0.00658	0.0219256	0.0150884	0.0679803	0.0152997	0.00712924	0.0260816	0.338536	0.399372	0.737908
	ECS196	0.0448811	0.046143	0.0691461	0.0678298	0.0180529	0.044391	0.0427124	0.0780598	0.0637651	0.0433259	0.0160054	0.035555	0.0489353	0.132286	0.0496206	0.00578047	0.0332314	1.5949	0.861424	2.45633
	ECS026	0.027968	0.0398368	0.0314881	0.0111542	0.0267182	0	0.0210714	0.0216616	0.0235931	0.0320611	0.031584	0.039466	0	0.130522	0.0708156	0.0213877	0.0312979	0.819185	1.08774	1.90693
	ECS032	0.55699	0.207383	0.400272	1.26667	0.724562	0.467686	1.18452	1.00965	0.57983	0.550202	0.575471	0.67449	0.230162	4.41065	0.57346	0.0580006	0.0985164	22.2146	14.5505	36.7651
	ECS160	0.00249714	0	0	0	0.0190844	0.00469276	0.00501701	0	0	0.0057252	0	0	0	0	0.00187343	0	0	0.0728808	0.0168609	0.0897417
	ECS184	0.0134462	0.0164163	0.0378462	0.0107252	0	0.0189515	0.00675366	0.0138856	0	0	0.0151846	0.0189741	0	0.0156878	0.0302631	0.0411302	0.0300941	0.45655	0.547511	1.00406
	ECS180	0.0194222	0.0225832	0.0187429	0.0531154	0.0848198	0.0364993	0.0222978	0.0401141	0.056174	0.0254454	0.0125333	0.0156611	0.0287398	0.28487	0.339299	0.261406	0.205814	0.968978	5.2309	6.19988
	ECS152	0.0749143	0.0677496	0.118705	0.0973782	0.12723	0.12514	0.117063	0.0916893	0.112348	0.0826974	0.0752	0.14617	0.0431097	0.414356	0.162364	0.0780822	0.0603248	3.27281	2.76553	6.03834
	ECS009	3.215	2.4462	2.9774	3.82302	3.91436	3.73882	2.54519	3.60056	2.11196	3.69737	3.43646	1.48174	2.59423	13.7057	8.87099	2.48374	4.77401	101.506	133.798	235.303
	ECS143	0.00592542	0.00482286	0.0133424	0.00945274	0.0226426	0.00556768	0.0238095	0.0183573	0	0.00679261	0.00669153	0.0111486	0	0.055306	0.00444543	0	0.00757819	0.340375	0.180934	0.521308
	ECS093	1.74023	1.54605	2.57152	2.49111	2.79057	2.65715	3.1334	2.5312	2.1627	2.49364	1.64939	2.14871	1.65972	12.1458	5.62154	3.19628	6.82096	75.5002	111.758	187.258
	ECS205	0.0307081	0.015381	0.0797839	0.00753664	0.0361057	0.0488301	0.052204	0.019515	0.0318826	0.0379101	0	0.0577768	0.0367015	0.066143	0.0478484	0.049134	0.123862	1.15363	1.20577	2.3594
	ECS186	0.612602	0.556044	0.754702	0.885175	1.04177	0.825754	0.811927	0.77836	0.865802	0.812559	0.622987	0.672854	0.531554	2.98614	3.14375	1.5717	1.91971	24.438	46.66	71.098
	ECS174	0.406512	0.42572	0.494289	0.743616	0.63171	0.542396	0.530869	0.514953	0.448086	0.497072	0.443768	0.4946	0.596517	1.99198	0.585556	0.202272	0.287677	16.9577	11.0115	27.9692
	ECS048	0.413551	0.335443	0.400001	0.430753	0.445304	0.539477	0.47682	0.361027	0.527488	0.456154	0.372332	0.259363	0.272327	1.71111	0.885995	0.26952	0.58161	13.3799	14.5312	27.9111
	ECS175	0.367863	0.369488	0.452347	0.441175	0.498474	0.416745	0.44554	0.463407	0.457777	0.442635	0.253379	0.407423	0.391848	0.779237	0.242707	0.13088	0.2002	13.5281	4.93628	18.4644
	ECS107	0.0123099	0.00400772	0	0	0.0188157	0	0	0.00508488	0.0332297	0.00564457	0	0.0138965	0	0.0229792	0	0	0.00314868	0.174876	0.0585532	0.233429
	ECS044	1.10258	0.749676	1.52142	1.24413	1.31022	1.434	1.84375	1.04142	1.22503	1.21	1.03255	0.980326	0.5397	4.31413	1.93684	1.33262	2.31295	39.5545	39.3095	78.864
	ECS212	0.134093	0.155917	0.226455	0.122238	0.128101	0.184496	0.245352	0.128585	0.242395	0.170188	0.102756	0.225263	0.148817	0.927512	0.26228	0.240246	0.324616	5.60534	6.23475	11.8401
	ECS200	0.0274196	0.0111588	0.069459	0.0328066	0	0.0708515	0.0344304	0.0141579	0	0.0550069	0.00774118	0.0386922	0.017751	0.0959721	0.0539989	0.0670987	0.0394512	1.10292	1.03703	2.13996
	ECS111	0.03496	0.0413889	0.0143128	0.0405608	0	0.0716713	0.00638528	0.0787695	0	0.0218599	0.07896	0.0239188	0	0.0296641	0.0691466	0.0349981	0.06097	1.23836	1.03052	2.26888
	ECS096	1.07135	0.734319	1.24429	1.02547	1.0558	1.04376	0.62308	1.00738	0.894255	0.937271	0.942426	0.567589	0.890701	6.49979	4.08438	2.02149	6.67064	30.4316	82.506	112.938
	ECS121	0.0163147	0.0113819	0.02624	0.00743616	0	0.0262795	0	0.00481369	0	0.00534352	0.005264	0.0219256	0.0120707	0.0543842	0.0104912	0.00570339	0.00298075	0.387068	0.232222	0.61929
	ECS181	0.13984	0.0806221	0.1312	0.0883043	0.144724	0.101285	0.163889	0.123351	0.0491523	0.120229	0.08225	0.104146	0.00754419	0.625418	0.249166	0.146149	0.227282	3.60677	4.84091	8.44768
	ECS038	0.0235308	0.0218883	0.030277	0.0107252	0	0.00631718	0.040522	0.0138856	0.0453713	0.038535	0.00759231	0.0252987	0	0.0784388	0.0201754	0.00411302	0	0.701088	0.350795	1.05188
	ECS034	0.0374571	0.0121949	0.0337372	0.0796731	0.0190844	0.0375421	0.035119	0.0515752	0.0337044	0.0400764	0.03384	0.00939667	0	0.163153	0.0412155	0.0213877	0.00638733	1.16462	0.786957	1.95158
	ECS195	0.0648451	0.0229475	0.0507872	0.0539721	0.0430939	0.0847725	0.0906298	0.0582301	0	0.0517115	0.0827807	0.037132	0.0146017	0.0657874	0.0401881	0.0103489	0.0072115	1.85112	0.55316	2.40428
	ECS028	1.52046	0.951765	1.25884	4.38477	4.08835	1.17238	1.83769	2.29065	3.82371	1.98655	3.5566	4.53349	2.68469	10.9987	2.51766	0.167783	0.416278	81.0764	46.8249	127.901
	ECS194	0.443027	0.210958	0.61076	0.615406	0.460659	0.481413	1.25339	0.659807	0.589828	0.297118	0.340345	0.306202	0.171695	2.19412	0.592391	0.342941	0.250537	16.8775	11.7507	28.6282
	ECS001	10.1561	8.4821	12.949	18.3982	28.3543	14.0735	26.3353	15.37	18.6359	13.7971	14.306	11.8768	14.2814	19.6058	7.69306	2.92219	6.24451	498.504	142.194	640.698
	ECS071	0.0452069	0.0441541	0.0542898	0.0288472	0.0690989	0.0339821	0.0605501	0.031123	0.0203389	0.0414584	0.0272276	0.0170112	0.046826	0.126584	0.0384376	0.0405629	0.0346898	1.28781	0.859554	2.14737
	ECS187	2.34021	1.53123	2.30763	2.16929	2.58693	2.33791	2.17292	2.25551	2.4106	2.60966	1.68879	1.9249	1.42911	11.6389	7.66928	3.61517	13.4171	70.4408	156.815	227.256
	ECS078	0.14221	0.115749	0.200136	0.255224	0.249068	0.189301	0.327381	0.171335	0.399883	0.169815	0.127139	0.312161	0.0613765	0.691325	0.146699	0.0217502	0.04168	6.74168	2.93491	9.67659
	ECS188	0.127374	0.0529392	0.143405	0.0821436	0.124271	0.0789403	0.0544481	0.0559731	0.146314	0.155335	0.0948744	0.163167	0.112286	0.246626	0.139273	0.0928459	0.162902	3.40867	2.67685	6.08552
	ECS002	2.88934	1.16051	4.81582	5.0194	2.14794	2.20928	6.48669	4.02793	0.809567	3.70903	1.40889	1.85078	1.04731	9.83714	3.73878	0.78841	1.42901	104.738	61.4046	166.142
	ECS022	1.06429	0.237724	1.03632	1.03777	0.574949	0.652829	0.600136	0.667214	0.970602	0.842112	0.669661	1.20313	0.366705	5.78263	1.94552	0.801363	0.928184	25.9458	35.1918	61.1376
	ECS004	12.3884	9.14568	14.0788	13.9785	16.5105	10.895	11.2246	10.8215	8.81717	17.3716	9.46508	12.2825	9.08785	63.1484	13.9832	7.99298	9.06837	399.371	312.398	711.769
	ECS005	0.510303	0.0275369	0.095226	0.0899535	0.840331	0.0476845	0	0.110637	0.0951335	0.168062	0.0955161	0.116701	0.116813	0.249992	0.391305	0.18973	0.284854	4.83714	5.73034	10.5675
	ECS131	0	0	0	0	0	0	0	0	0	0.00785812	0	0	0.017751	0	0.00514275	0	0	0.0413254	0.0462847	0.0876101
	ECS065	0.247851	0.135904	0.287857	0.0915646	0.338963	0.201018	0.152008	0.107769	0.404956	0.263188	0.159099	0.368153	0.243216	0.535725	0.47367	0.0766127	0.38038	7.03037	7.08584	14.1162
	ECS050	0.0116533	0	0.02624	0.0185904	0.0667956	0.0218996	0.0292659	0.0361027	0	0.0200382	0	0	0.0301768	0.163153	0.111469	0.13902	0.186297	0.588343	2.49178	3.08012
	ECS207	0.0536053	0.0834675	0.0419841	0.111542	0.160309	0.0744585	0.060873	0.125156	0.0471862	0.0267176	0.031584	0.0570065	0.0724242	0.282798	0.0629472	0.0399238	0.0417306	2.2791	1.41881	3.69792
	ECS046	0.00953454	0.0310416	0	0.0101402	0.0242893	0.0358356	0.0191558	0.0196924	0.0214483	0.00728662	0.0215345	0.0239188	0	0.0593282	0.0071531	0.00388868	0.024388	0.580158	0.292252	0.872411
	ECS127	0	0	0	0	0	0	0.0210714	0	0	0.00801529	0.007896	0	0	0	0.00786841	0	0	0.110948	0.0708156	0.181764
	ECS169	0.300759	0.22178	0.289412	0.344469	0.176812	0.323663	0.438988	0.361027	0.24287	0.29468	0.278682	0.275682	0.133133	1.25963	0.381849	0.25162	0.32876	9.94024	8.02581	17.966
	ECS163	33.7759	28.7715	42.2327	46.6994	53.7166	33.2785	39.4863	32.7952	44.6176	50.6902	29.8775	33.753	18.1645	123.72	26.9704	11.1251	8.25176	1230.58	556.556	1787.13
	ECS137	0.0736	0.109826	0.186442	0.313101	0.187496	0.236285	0.215643	0.177346	0.0413914	0.133588	0.138526	0.0750085	0.0158825	0.715582	0.110434	0.0562835	0.0274543	5.22287	2.70374	7.92661
	ECS077	0.176985	0.12449	0.18696	0.237027	0.15029	0.201202	0.289732	0.23918	0.221185	0.22042	0.143115	0.201441	0.113163	0.917734	0.552428	0.173775	0.326951	6.5463	8.63645	15.1827
	ECS219	0.00971111	0.063233	0.0145778	0.030984	0.0494782	0.00608321	0.0390212	0.020057	0.0218455	0.00742156	0.00731111	0.00609044	0.0167649	0.0302135	0.0461419	0.102978	0.178017	0.70156	1.49671	2.19827
	ECS177	0.281458	0.20256	0.313546	0.20796	0.294353	0.200437	0.238095	0.20193	0.339901	0.366801	0.0869898	0.172803	0.122753	1.65918	0.606801	0.797508	1.84908	7.57475	18.5684	26.1431
	ECS138	0.00312143	0	0.0210858	0	0.0238556	0.0117319	0	0	0	0	0	0	0	0	0	0	0	0.131673	0	0.131673
	ECS016	0.153249	0.1871	0.291157	0.275036	0.237902	0.197996	0.245352	0.173095	0.290874	0.192147	0.162247	0.279326	0.0620071	0.927512	0.138326	0.0410176	0.0643108	7.0609	3.48025	10.5411
	ECS094	0.75353	1.64577	1.11698	0.934544	1.10122	0.643669	1.04408	1.04893	0.605769	1.05065	0.426811	0.675545	0.403716	3.08667	2.04685	2.12721	4.32914	30.1322	48.2932	78.4254
	ECS073	0	0	0	0	0	0	0.00605501	0.0062246	0	0	0	0	0	0	0.00226104	0	0	0.0368388	0.0203493	0.0571881
	ECS229	0.00794545	0	0.0119273	0.0169004	0.0202411	0.0348402	0.0266053	0.0109402	0.0178736	0.0121444	0.00598182	0.00498308	0	0.11124	0.0576222	0.0259245	0.00677444	0.434919	0.845952	1.28087
	ECS139	16.8549	11.0443	12.5419	16.7313	20.6047	13.2344	13.5179	17.0539	9.5772	17.7016	14.5875	21.6506	7.85619	53.4671	24.272	9.6281	17.1608	502.793	422.91	925.703
	ECS045	1.77489	0.963087	2.25564	1.50153	1.13039	1.75618	1.87076	1.50659	1.70143	2.21191	0.850339	2.11877	0.696387	7.82819	2.52445	2.12232	4.1315	53.9573	61.2693	115.227
	ECS082	0.118413	0.0963793	0.234891	0.148423	0.237017	0.164247	0.172763	0.151398	0.152214	0.151903	0.136906	0.143223	0.167919	0.328937	0.140658	0.0500197	0.115384	5.11279	2.53539	7.64818
